# Supplementary material for: 1,4-Bis(3-chloro­pyrazin-2-yl­oxy)benzene
Source: Acta Crystallogr Sect E Struct Rep Online. 2013 Mar 28;69(Pt 4):o611. doi: 10.1107/S1600536813007824 (PMC3629649; doi:10.1107/S1600536813007824)
Supplement: Supplementary file 1 [file e-69-0o611-sup1.cif]

##############################################################################
#                                                                            #
# This CIF contains the data in a paper accepted for publication in          #
# Acta Crystallographica Section E. It conforms to the requirements of       #
# Notes for Authors for Acta Crystallographica Section E, and has been       #
# peer reviewed under the auspices of the IUCr Commission on Journals.       #
#                                                                            #
# Full details of the Crystallographic Information File format               #
# are given in the paper "The Crystallographic Information File (CIF):       #
# a New Standard Archive File for Crystallography" by S. R. Hall, F. H.      #
# Allen and I. D. Brown [Acta Cryst. (1991), A47, 655-685].                  #
#                                                                            #
# The current version of the core CIF dictionary is obtainable from          #
# ftp://ftp.iucr.org/pub/cif_core.dic.                                       #
#                                                                            #
# Software is freely available for graphical display of the structure(s)     #
# in this CIF. For information consult the CIF software page                 #
# http://www.iucr.org/resources/cif/software.                                #
#                                                                            #
# This file may be used for bona fide research purposes within the           #
# scientific community so long as proper attribution is given to the journal # 
# article from which it was obtained.                                        #
#                                                                            #
##############################################################################
data_global
_audit_creation_method     SHELXL-97
_journal_date_recd_electronic     2013-03-03
_journal_date_accepted     2013-03-21
_journal_name_full     'Acta Crystallographica, Section E'
_journal_year     2013
_journal_volume     69
_journal_issue      4
_journal_page_first     o611
_journal_page_last     o611
_journal_paper_category     QO
_journal_paper_doi     10.1107/S1600536813007824
_journal_coeditor_code     PV2624
_publ_contact_author_name     'Devadasan Velmurugan'
_publ_contact_author_address
;  CAS in Crystallography and Biophysics
   University of madras
   Maraimalai campus(guindy campus)
   Chennai 600 025
   India
;
_publ_contact_author_email     'shirai2011@gmail.com'
_publ_contact_author_fax     '044 091 2499 3057'
_publ_contact_author_phone     '044 091 24484170'
_publ_section_title
;
1,4-Bis(3-chloropyrazin-2-yloxy)benzene
;
loop_
    _publ_author_name
    _publ_author_address
    'Thothadri Srinivasan'
;
    Centre of Advanced Study in Crystallography and Biophysics
    University of Madras
    Guindy Campus
    Chennai 600 025
    India
;
    'Venkatesan Kalpana'
;
   Department of Organic Chemistry,
   University of Madras,
   Guindy Campus,
   Chennai 600 025,
   India
;
    'Perumal Rajakumar'
;
   Department of Organic Chemistry,
   University of Madras,
   Guindy Campus,
   Chennai 600 025,
   India
;
    'Devadasan Velmurugan'
;
    Centre of Advanced Study in Crystallography and Biophysics
    University of Madras
    Guindy Campus
    Chennai 600 025
    India
;
data_I
_audit_creation_method     SHELXL-97
_chemical_name_systematic
;
1,4-Bis(3-chloropyrazin-2-yloxy)benzene
;
_chemical_name_common     ?
_chemical_formula_moiety     'C14 H8 Cl2 N4 O2'
_chemical_formula_sum     'C14 H8 Cl2 N4 O2'
_chemical_formula_iupac     'C14 H8 Cl2 N4 O2'
_chemical_formula_weight     335.14
_chemical_melting_point     ?
_symmetry_cell_setting     monoclinic
_symmetry_space_group_name_H-M     'P 21/c'
_symmetry_space_group_name_Hall     '-P 2ybc'
loop_
    _symmetry_equiv_pos_as_xyz
    'x, y, z'
    '-x, y+1/2, -z+1/2'
    '-x, -y, -z'
    'x, -y-1/2, z-1/2'
_cell_length_a     11.083(2)
_cell_length_b     10.0452(17)
_cell_length_c     12.846(2)
_cell_angle_alpha     90.00
_cell_angle_beta     105.681(6)
_cell_angle_gamma     90.00
_cell_volume     1376.9(4)
_cell_formula_units_Z     4
_cell_measurement_reflns_used     3461
_cell_measurement_theta_min     1.91
_cell_measurement_theta_max     28.51
_cell_measurement_temperature     293(2)
_exptl_crystal_description     Block
_exptl_crystal_colour     Colourless
_exptl_crystal_size_max     0.30
_exptl_crystal_size_mid     0.25
_exptl_crystal_size_min     0.20
_exptl_crystal_density_diffrn     1.617
_exptl_crystal_density_meas     ?
_exptl_crystal_density_method     'not measured'
_exptl_crystal_F_000     680
_exptl_absorpt_coefficient_mu     0.484
_exptl_absorpt_correction_type     multi-scan
_exptl_absorpt_process_details     '(<i>SADABS</i>; Bruker, 2008)'
_exptl_absorpt_correction_T_min     0.8685
_exptl_absorpt_correction_T_max     0.9094
_exptl_special_details
;
;
_diffrn_ambient_temperature     293(2)
_diffrn_radiation_type     MoK\a
_diffrn_radiation_wavelength     0.71073
_diffrn_radiation_source     'fine-focus sealed tube'
_diffrn_radiation_monochromator     graphite
_diffrn_measurement_device_type     'Bruker SMART APEXII area-detector'
_diffrn_measurement_method     '\w and \f scans'
_diffrn_detector_area_resol_mean     ?
_diffrn_reflns_number     12550
_diffrn_reflns_av_R_equivalents     0.0232
_diffrn_reflns_av_sigmaI/netI     0.0210
_diffrn_reflns_theta_min     1.91
_diffrn_reflns_theta_max     28.51
_diffrn_reflns_theta_full     28.51
_diffrn_measured_fraction_theta_max     0.991
_diffrn_measured_fraction_theta_full     0.991
_diffrn_reflns_limit_h_min     -14
_diffrn_reflns_limit_h_max     14
_diffrn_reflns_limit_k_min     -13
_diffrn_reflns_limit_k_max     12
_diffrn_reflns_limit_l_min     -17
_diffrn_reflns_limit_l_max     17
_diffrn_standards_number     0
_diffrn_standards_interval_count     ?
_diffrn_standards_interval_time     ?
_diffrn_standards_decay_%     ?
_refine_special_details
;
 Refinement of F^2^ against ALL reflections.  The weighted R-factor wR and
 goodness of fit S are based on F^2^, conventional R-factors R are based
 on F, with F set to zero for negative F^2^. The threshold expression of
 F^2^ > 2sigma(F^2^) is used only for calculating R-factors(gt) etc. and is
 not relevant to the choice of reflections for refinement.  R-factors based
 on F^2^ are statistically about twice as large as those based on F, and R-
 factors based on ALL data will be even larger.
;
_reflns_number_total     3461
_reflns_number_gt     2835
_reflns_threshold_expression     I>2sigma(I)
_refine_ls_structure_factor_coef     Fsqd
_refine_ls_matrix_type     full
_refine_ls_R_factor_all     0.0429
_refine_ls_R_factor_gt     0.0322
_refine_ls_wR_factor_gt     0.0837
_refine_ls_wR_factor_ref     0.0919
_refine_ls_goodness_of_fit_ref     1.035
_refine_ls_restrained_S_all     1.035
_refine_ls_number_reflns     3461
_refine_ls_number_parameters     199
_refine_ls_number_restraints     0
_refine_ls_hydrogen_treatment     constr
_refine_ls_weighting_scheme     calc
_refine_ls_weighting_details
         'calc w=1/[\s^2^(Fo^2^)+(0.0434P)^2^+0.4056P] where P=(Fo^2^+2Fc^2^)/3'
_atom_sites_solution_hydrogens     geom
_atom_sites_solution_primary     direct
_atom_sites_solution_secondary     difmap
_refine_ls_shift/su_max     0.001
_refine_ls_shift/su_mean     0.000
_refine_diff_density_max     0.322
_refine_diff_density_min     -0.255
_refine_ls_extinction_method     none
_refine_ls_extinction_coef     ?
loop_
    _atom_type_symbol
    _atom_type_description
    _atom_type_scat_dispersion_real
    _atom_type_scat_dispersion_imag
    _atom_type_scat_source
    'C' 'C' 0.0033 0.0016
                         'International Tables Vol C Tables 4.2.6.8 and 6.1.1.4'
    'H' 'H' 0.0000 0.0000
                         'International Tables Vol C Tables 4.2.6.8 and 6.1.1.4'
    'O' 'O' 0.0106 0.0060
                         'International Tables Vol C Tables 4.2.6.8 and 6.1.1.4'
    'Cl' 'Cl' 0.1484 0.1585
                         'International Tables Vol C Tables 4.2.6.8 and 6.1.1.4'
    'N' 'N' 0.0061 0.0033
                         'International Tables Vol C Tables 4.2.6.8 and 6.1.1.4'
_computing_data_collection     'APEX2 (Bruker, 2008)'
_computing_cell_refinement     'SAINT (Bruker, 2008)'
_computing_data_reduction     'SAINT (Bruker, 2008)'
_computing_structure_solution     'SHELXS97 (Sheldrick, 2008)'
_computing_structure_refinement     'SHELXL97 (Sheldrick, 2008)'
_computing_molecular_graphics     'ORTEP-3 for Windows (Farrugia, 2012)'
_computing_publication_material
                            'SHELXL97 (Sheldrick, 2008) and PLATON (Spek, 2009)'
loop_
    _atom_site_type_symbol
    _atom_site_label
    _atom_site_fract_x
    _atom_site_fract_y
    _atom_site_fract_z
    _atom_site_U_iso_or_equiv
    _atom_site_adp_type
    _atom_site_calc_flag
    _atom_site_refinement_flags
    _atom_site_occupancy
    _atom_site_symmetry_multiplicity
    _atom_site_disorder_assembly
    _atom_site_disorder_group
    C C1 0.22254(14) 1.32153(13) 1.02506(11) 0.0359(3) Uani d . 1 1 . .
    C C2 0.01581(16) 1.31228(17) 1.00820(14) 0.0480(4) Uani d . 1 1 . .
    H H2 -0.0583 1.3530 1.0117 0.058 Uiso calc R 1 1 . .
    C C3 0.01374(15) 1.18158(17) 0.97786(13) 0.0453(4) Uani d . 1 1 . .
    H H3 -0.0615 1.1350 0.9632 0.054 Uiso calc R 1 1 . .
    C C4 0.22027(13) 1.18857(13) 0.99072(11) 0.0352(3) Uani d . 1 1 . .
    C C5 0.32330(13) 1.00672(13) 0.93800(13) 0.0387(3) Uani d . 1 1 . .
    C C6 0.30055(14) 0.99296(15) 0.82880(14) 0.0431(3) Uani d . 1 1 . .
    H H6 0.2838 1.0671 0.7838 0.052 Uiso calc R 1 1 . .
    C C7 0.30274(15) 0.86655(15) 0.78589(14) 0.0436(3) Uani d . 1 1 . .
    H H7 0.2868 0.8545 0.7116 0.052 Uiso calc R 1 1 . .
    C C8 0.32871(13) 0.75997(13) 0.85454(13) 0.0386(3) Uani d . 1 1 . .
    C C9 0.35300(17) 0.77452(16) 0.96402(14) 0.0494(4) Uani d . 1 1 . .
    H H9 0.3712 0.7007 1.0092 0.059 Uiso calc R 1 1 . .
    C C10 0.35021(17) 0.90062(16) 1.00675(15) 0.0495(4) Uani d . 1 1 . .
    H H10 0.3664 0.9128 1.0810 0.059 Uiso calc R 1 1 . .
    C C11 0.24232(12) 0.55046(13) 0.79327(11) 0.0333(3) Uani d . 1 1 . .
    C C12 0.26134(13) 0.41769(14) 0.76895(11) 0.0348(3) Uani d . 1 1 . .
    C C13 0.05687(15) 0.37541(16) 0.74872(13) 0.0447(4) Uani d . 1 1 . .
    H H13 -0.0108 0.3171 0.7325 0.054 Uiso calc R 1 1 . .
    C C14 0.03882(14) 0.50456(16) 0.77375(13) 0.0437(3) Uani d . 1 1 . .
    H H14 -0.0409 0.5318 0.7752 0.052 Uiso calc R 1 1 . .
    O O1 0.32804(10) 1.13575(10) 0.98142(10) 0.0464(3) Uani d . 1 1 . .
    O O2 0.34166(10) 0.63330(10) 0.81253(10) 0.0475(3) Uani d . 1 1 . .
    Cl Cl1 0.36216(4) 1.40754(4) 1.05877(4) 0.05003(12) Uani d . 1 1 . .
    Cl Cl2 0.40796(4) 0.36482(4) 0.76640(4) 0.05393(13) Uani d . 1 1 . .
    N N1 0.12198(14) 1.38253(13) 1.03283(11) 0.0445(3) Uani d . 1 1 . .
    N N2 0.11690(12) 1.11893(12) 0.96874(11) 0.0418(3) Uani d . 1 1 . .
    N N3 0.13237(11) 0.59329(12) 0.79629(11) 0.0397(3) Uani d . 1 1 . .
    N N4 0.17015(13) 0.33116(12) 0.74704(11) 0.0430(3) Uani d . 1 1 . .
loop_
    _atom_site_aniso_label
    _atom_site_aniso_U_11
    _atom_site_aniso_U_22
    _atom_site_aniso_U_33
    _atom_site_aniso_U_12
    _atom_site_aniso_U_13
    _atom_site_aniso_U_23
    C1 0.0523(8) 0.0232(6) 0.0317(7) 0.0015(6) 0.0104(6) -0.0007(5)
    C2 0.0536(9) 0.0444(9) 0.0482(9) 0.0148(7) 0.0173(7) -0.0002(7)
    C3 0.0455(8) 0.0433(9) 0.0490(9) 0.0019(7) 0.0158(7) -0.0011(7)
    C4 0.0440(7) 0.0246(6) 0.0371(7) 0.0019(5) 0.0111(6) -0.0030(5)
    C5 0.0363(7) 0.0233(6) 0.0580(9) -0.0015(5) 0.0153(6) -0.0111(6)
    C6 0.0485(8) 0.0272(7) 0.0546(9) -0.0001(6) 0.0155(7) -0.0004(6)
    C7 0.0495(8) 0.0351(8) 0.0481(9) -0.0036(6) 0.0163(7) -0.0082(7)
    C8 0.0340(6) 0.0234(6) 0.0604(9) -0.0027(5) 0.0163(6) -0.0116(6)
    C9 0.0643(10) 0.0274(7) 0.0568(10) 0.0043(7) 0.0171(8) 0.0004(7)
    C10 0.0648(10) 0.0356(8) 0.0478(9) 0.0022(7) 0.0149(8) -0.0073(7)
    C11 0.0384(7) 0.0253(6) 0.0359(7) -0.0015(5) 0.0096(5) -0.0044(5)
    C12 0.0435(7) 0.0268(7) 0.0332(7) 0.0020(5) 0.0088(6) -0.0041(5)
    C13 0.0495(8) 0.0409(8) 0.0424(8) -0.0151(7) 0.0101(7) -0.0062(6)
    C14 0.0374(7) 0.0441(8) 0.0486(9) -0.0045(6) 0.0099(6) -0.0037(7)
    O1 0.0423(5) 0.0261(5) 0.0716(8) -0.0031(4) 0.0168(5) -0.0173(5)
    O2 0.0401(5) 0.0271(5) 0.0798(8) -0.0047(4) 0.0238(5) -0.0206(5)
    Cl1 0.0611(2) 0.02891(19) 0.0576(3) -0.00820(16) 0.01178(19) -0.00849(16)
    Cl2 0.0508(2) 0.0412(2) 0.0695(3) 0.01017(16) 0.01584(19) -0.01644(19)
    N1 0.0605(8) 0.0315(6) 0.0420(7) 0.0106(6) 0.0146(6) -0.0013(5)
    N2 0.0452(7) 0.0310(6) 0.0507(8) -0.0008(5) 0.0154(6) -0.0063(5)
    N3 0.0380(6) 0.0306(6) 0.0504(7) 0.0005(5) 0.0116(5) -0.0049(5)
    N4 0.0569(8) 0.0293(6) 0.0413(7) -0.0071(5) 0.0107(6) -0.0073(5)
_geom_special_details
;
 All esds (except the esd in the dihedral angle between two l.s. planes)
 are estimated using the full covariance matrix.  The cell esds are taken
 into account individually in the estimation of esds in distances, angles
 and torsion angles; correlations between esds in cell parameters are only
 used when they are defined by crystal symmetry.  An approximate (isotropic)
 treatment of cell esds is used for estimating esds involving l.s. planes.
;
loop_
    _geom_bond_atom_site_label_1
    _geom_bond_atom_site_label_2
    _geom_bond_site_symmetry_2
    _geom_bond_distance
    _geom_bond_publ_flag
    C1 N1 . 1.2991(19) ?
    C1 C4 . 1.4047(19) ?
    C1 Cl1 . 1.7224(16) ?
    C2 N1 . 1.335(2) ?
    C2 C3 . 1.368(2) ?
    C2 H2 . 0.9300 ?
    C3 N2 . 1.3377(19) ?
    C3 H3 . 0.9300 ?
    C4 N2 . 1.3065(19) ?
    C4 O1 . 1.3415(17) ?
    C5 C10 . 1.365(2) ?
    C5 C6 . 1.364(2) ?
    C5 O1 . 1.4063(16) ?
    C6 C7 . 1.387(2) ?
    C6 H6 . 0.9300 ?
    C7 C8 . 1.367(2) ?
    C7 H7 . 0.9300 ?
    C8 C9 . 1.366(2) ?
    C8 O2 . 1.4046(16) ?
    C9 C10 . 1.384(2) ?
    C9 H9 . 0.9300 ?
    C10 H10 . 0.9300 ?
    C11 N3 . 1.3028(18) ?
    C11 O2 . 1.3486(16) ?
    C11 C12 . 1.3987(19) ?
    C12 N4 . 1.3048(19) ?
    C12 Cl2 . 1.7184(15) ?
    C13 N4 . 1.337(2) ?
    C13 C14 . 1.364(2) ?
    C13 H13 . 0.9300 ?
    C14 N3 . 1.3383(19) ?
    C14 H14 . 0.9300 ?
loop_
    _geom_angle_atom_site_label_1
    _geom_angle_atom_site_label_2
    _geom_angle_atom_site_label_3
    _geom_angle_site_symmetry_1
    _geom_angle_site_symmetry_3
    _geom_angle
    _geom_angle_publ_flag
    N1 C1 C4 . . 121.98(14) ?
    N1 C1 Cl1 . . 118.38(11) ?
    C4 C1 Cl1 . . 119.64(11) ?
    N1 C2 C3 . . 121.38(15) ?
    N1 C2 H2 . . 119.3 ?
    C3 C2 H2 . . 119.3 ?
    N2 C3 C2 . . 121.84(15) ?
    N2 C3 H3 . . 119.1 ?
    C2 C3 H3 . . 119.1 ?
    N2 C4 O1 . . 121.26(12) ?
    N2 C4 C1 . . 121.15(13) ?
    O1 C4 C1 . . 117.60(13) ?
    C10 C5 C6 . . 122.27(13) ?
    C10 C5 O1 . . 119.01(15) ?
    C6 C5 O1 . . 118.56(14) ?
    C5 C6 C7 . . 118.91(15) ?
    C5 C6 H6 . . 120.5 ?
    C7 C6 H6 . . 120.5 ?
    C8 C7 C6 . . 118.93(15) ?
    C8 C7 H7 . . 120.5 ?
    C6 C7 H7 . . 120.5 ?
    C9 C8 C7 . . 121.91(13) ?
    C9 C8 O2 . . 118.70(14) ?
    C7 C8 O2 . . 119.15(14) ?
    C8 C9 C10 . . 119.13(15) ?
    C8 C9 H9 . . 120.4 ?
    C10 C9 H9 . . 120.4 ?
    C5 C10 C9 . . 118.84(16) ?
    C5 C10 H10 . . 120.6 ?
    C9 C10 H10 . . 120.6 ?
    N3 C11 O2 . . 120.97(12) ?
    N3 C11 C12 . . 121.34(13) ?
    O2 C11 C12 . . 117.68(12) ?
    N4 C12 C11 . . 121.92(13) ?
    N4 C12 Cl2 . . 118.13(11) ?
    C11 C12 Cl2 . . 119.96(11) ?
    N4 C13 C14 . . 121.20(14) ?
    N4 C13 H13 . . 119.4 ?
    C14 C13 H13 . . 119.4 ?
    N3 C14 C13 . . 121.99(14) ?
    N3 C14 H14 . . 119.0 ?
    C13 C14 H14 . . 119.0 ?
    C4 O1 C5 . . 117.46(11) ?
    C11 O2 C8 . . 117.80(11) ?
    C1 N1 C2 . . 116.88(13) ?
    C4 N2 C3 . . 116.72(13) ?
    C11 N3 C14 . . 116.74(12) ?
    C12 N4 C13 . . 116.80(13) ?
loop_
    _geom_torsion_atom_site_label_1
    _geom_torsion_atom_site_label_2
    _geom_torsion_atom_site_label_3
    _geom_torsion_atom_site_label_4
    _geom_torsion_site_symmetry_1
    _geom_torsion_site_symmetry_2
    _geom_torsion_site_symmetry_3
    _geom_torsion_site_symmetry_4
    _geom_torsion
    _geom_torsion_publ_flag
    N1 C2 C3 N2 . . . . -1.7(3) ?
    N1 C1 C4 N2 . . . . -2.5(2) ?
    Cl1 C1 C4 N2 . . . . 177.22(12) ?
    N1 C1 C4 O1 . . . . 177.57(14) ?
    Cl1 C1 C4 O1 . . . . -2.73(19) ?
    C10 C5 C6 C7 . . . . 1.1(2) ?
    O1 C5 C6 C7 . . . . 176.40(13) ?
    C5 C6 C7 C8 . . . . -0.6(2) ?
    C6 C7 C8 C9 . . . . -0.3(2) ?
    C6 C7 C8 O2 . . . . -174.58(13) ?
    C7 C8 C9 C10 . . . . 0.6(2) ?
    O2 C8 C9 C10 . . . . 174.91(14) ?
    C6 C5 C10 C9 . . . . -0.8(2) ?
    O1 C5 C10 C9 . . . . -176.08(15) ?
    C8 C9 C10 C5 . . . . 0.0(3) ?
    N3 C11 C12 N4 . . . . 0.8(2) ?
    O2 C11 C12 N4 . . . . -178.58(14) ?
    N3 C11 C12 Cl2 . . . . -179.68(11) ?
    O2 C11 C12 Cl2 . . . . 0.94(19) ?
    N4 C13 C14 N3 . . . . 0.9(3) ?
    N2 C4 O1 C5 . . . . 5.5(2) ?
    C1 C4 O1 C5 . . . . -174.53(13) ?
    C10 C5 O1 C4 . . . . -95.31(18) ?
    C6 C5 O1 C4 . . . . 89.25(17) ?
    N3 C11 O2 C8 . . . . 11.1(2) ?
    C12 C11 O2 C8 . . . . -169.49(14) ?
    C9 C8 O2 C11 . . . . 86.67(18) ?
    C7 C8 O2 C11 . . . . -98.82(17) ?
    C4 C1 N1 C2 . . . . 1.0(2) ?
    Cl1 C1 N1 C2 . . . . -178.69(12) ?
    C3 C2 N1 C1 . . . . 1.0(2) ?
    O1 C4 N2 C3 . . . . -178.35(14) ?
    C1 C4 N2 C3 . . . . 1.7(2) ?
    C2 C3 N2 C4 . . . . 0.3(2) ?
    O2 C11 N3 C14 . . . . 178.56(14) ?
    C12 C11 N3 C14 . . . . -0.8(2) ?
    C13 C14 N3 C11 . . . . 0.0(2) ?
    C11 C12 N4 C13 . . . . 0.1(2) ?
    Cl2 C12 N4 C13 . . . . -179.44(11) ?
    C14 C13 N4 C12 . . . . -0.9(2) ?
loop_
    _geom_hbond_atom_site_label_D
    _geom_hbond_atom_site_label_H
    _geom_hbond_atom_site_label_A
    _geom_hbond_site_symmetry_A
    _geom_hbond_distance_DH
    _geom_hbond_distance_HA
    _geom_hbond_distance_DA
    _geom_hbond_angle_DHA
    C13 H13 N3 2_546.01 0.93 2.60 3.480(2) 159
_iucr_refine_instructions_details
;
TITL VKC182 in P2(1)/c
CELL  0.71073  11.0834  10.0452  12.8457   90.000  105.681   90.000
ZERR     4.00   0.0020   0.0017   0.0024    0.000    0.006    0.000
LATT   1
SYMM  - X, 1/2 + Y, 1/2 - Z
SFAC  C    H    O    CL   N
UNIT  56   32   8    8    16
MERG   2
FMAP   2
PLAN   20
BOND $H
ACTA
CONF
OMIT 1 0 8
SIZE 0.20 0.25 0.30
L.S.   10
WGHT    0.043400    0.405600
FVAR       0.12612
C1    1    0.222537    1.321534    1.025062    11.00000    0.05232    0.02318 =
         0.03173   -0.00066    0.01039    0.00146
C2    1    0.015807    1.312276    1.008200    11.00000    0.05364    0.04440 =
         0.04817   -0.00025    0.01734    0.01480
AFIX  43
H2    2   -0.058319    1.353038    1.011740    11.00000   -1.20000
AFIX   0
C3    1    0.013740    1.181579    0.977855    11.00000    0.04546    0.04328 =
         0.04897   -0.00106    0.01584    0.00185
AFIX  43
H3    2   -0.061488    1.134975    0.963153    11.00000   -1.20000
AFIX   0
C4    1    0.220269    1.188572    0.990720    11.00000    0.04402    0.02461 =
         0.03715   -0.00305    0.01107    0.00190
C5    1    0.323301    1.006724    0.938000    11.00000    0.03625    0.02325 =
         0.05804   -0.01107    0.01528   -0.00152
C6    1    0.300551    0.992955    0.828795    11.00000    0.04851    0.02721 =
         0.05461   -0.00040    0.01546   -0.00010
AFIX  43
H6    2    0.283843    1.067099    0.783823    11.00000   -1.20000
AFIX   0
C7    1    0.302741    0.866548    0.785888    11.00000    0.04948    0.03510 =
         0.04812   -0.00822    0.01628   -0.00362
AFIX  43
H7    2    0.286802    0.854481    0.711623    11.00000   -1.20000
AFIX   0
C8    1    0.328710    0.759969    0.854538    11.00000    0.03396    0.02344 =
         0.06036   -0.01157    0.01631   -0.00272
C9    1    0.353000    0.774521    0.964016    11.00000    0.06432    0.02742 =
         0.05681    0.00041    0.01705    0.00433
AFIX  43
H9    2    0.371167    0.700673    1.009226    11.00000   -1.20000
AFIX   0
C10   1    0.350215    0.900625    1.006752    11.00000    0.06481    0.03560 =
         0.04784   -0.00729    0.01486    0.00216
AFIX  43
H10   2    0.366401    0.912833    1.081022    11.00000   -1.20000
AFIX   0
C11   1    0.242323    0.550458    0.793265    11.00000    0.03836    0.02528 =
         0.03588   -0.00437    0.00961   -0.00147
C12   1    0.261340    0.417691    0.768951    11.00000    0.04348    0.02683 =
         0.03316   -0.00408    0.00884    0.00201
C13   1    0.056874    0.375413    0.748717    11.00000    0.04952    0.04094 =
         0.04243   -0.00618    0.01015   -0.01513
AFIX  43
H13   2   -0.010808    0.317089    0.732522    11.00000   -1.20000
AFIX   0
C14   1    0.038817    0.504558    0.773752    11.00000    0.03739    0.04405 =
         0.04863   -0.00372    0.00992   -0.00446
AFIX  43
H14   2   -0.040920    0.531762    0.775196    11.00000   -1.20000
AFIX   0
O1    3    0.328039    1.135749    0.981417    11.00000    0.04229    0.02611 =
         0.07158   -0.01733    0.01678   -0.00309
O2    3    0.341664    0.633296    0.812532    11.00000    0.04006    0.02706 =
         0.07977   -0.02055    0.02384   -0.00474
CL1   4    0.362163    1.407540    1.058769    11.00000    0.06108    0.02891 =
         0.05762   -0.00849    0.01178   -0.00820
CL2   4    0.407963    0.364821    0.766402    11.00000    0.05083    0.04116 =
         0.06954   -0.01644    0.01584    0.01017
N1    5    0.121976    1.382527    1.032833    11.00000    0.06048    0.03151 =
         0.04203   -0.00132    0.01462    0.01056
N2    5    0.116899    1.118933    0.968738    11.00000    0.04517    0.03096 =
         0.05069   -0.00632    0.01537   -0.00077
N3    5    0.132371    0.593286    0.796295    11.00000    0.03801    0.03055 =
         0.05038   -0.00489    0.01159    0.00051
N4    5    0.170147    0.331159    0.747041    11.00000    0.05691    0.02933 =
         0.04128   -0.00725    0.01065   -0.00711
HKLF 4
REM  VKC182 in P2(1)/c
REM R1 =  0.0322 for   2835 Fo > 4sig(Fo)  and  0.0429 for all   3461 data
REM    199 parameters refined using      0 restraints
END
WGHT      0.0426      0.3820
REM Highest difference peak  0.322,  deepest hole -0.255,  1-sigma level  0.046
Q1    1   0.2865  1.4151  1.0422  11.00000  0.05    0.32
Q2    1   0.2768  0.9921  0.8854  11.00000  0.05    0.26
Q3    1   0.3358  0.3785  0.7790  11.00000  0.05    0.25
Q4    1   0.3006  0.7637  0.9086  11.00000  0.05    0.24
Q5    1   0.1941  0.5589  0.8254  11.00000  0.05    0.23
Q6    1   0.3590  0.9958  0.8901  11.00000  0.05    0.23
Q7    1   0.3727  0.7742  0.9118  11.00000  0.05    0.20
Q8    1   0.1607  1.1621  0.9688  11.00000  0.05    0.19
Q9    1   0.2823  0.8011  0.8235  11.00000  0.05    0.18
Q10   1   0.1726  0.5742  0.7705  11.00000  0.05    0.18
Q11   1   0.3549  0.8188  0.8357  11.00000  0.05    0.17
Q12   1   0.2271  1.2573  1.0027  11.00000  0.05    0.17
Q13   1   0.2584  0.4816  0.7951  11.00000  0.05    0.17
Q14   1   0.4420  0.3789  0.8342  11.00000  0.05    0.16
Q15   1   0.1215  0.3533  0.7785  11.00000  0.05    0.16
Q16   1   0.4725  0.3690  0.8338  11.00000  0.05    0.16
Q17   1   0.4191  1.4049  1.0096  11.00000  0.05    0.15
Q18   1   0.1573  1.3477  1.0028  11.00000  0.05    0.15
Q19   1   0.1869  1.3379  1.0713  11.00000  0.05    0.15
Q20   1   0.4597  1.3888  1.1127  11.00000  0.05    0.15
;
