# Supplementary material for: 1,4-Bis(3-chloro­pyrazin-2-yl­oxy)benzene
Source: Acta Crystallogr Sect E Struct Rep Online. 2013 Mar 28;69(Pt 4):o611. doi: 10.1107/S1600536813007824 (PMC3629649; doi:10.1107/S1600536813007824)
Supplement: Supplementary file 2 [file e-69-0o611-Isup2.hkl]

#
# h,k,l, Fc-squared, Fo-squared, sigma(Fo-squared) and status flag
#
data_I
_shelx_title ' VKC182 in P2(1)/c'
_shelx_refln_list_code          4
_shelx_F_calc_maximum      248.71
_exptl_crystal_F_000       680.00
_reflns_d_resolution_high  0.7446
 
loop_
 _symmetry_equiv_pos_as_xyz
 'x, y, z'
 '-x, y+1/2, -z+1/2'
 '-x, -y, -z'
 'x, -y-1/2, z-1/2'
 
_cell_length_a    11.0834
_cell_length_b    10.0452
_cell_length_c    12.8457
_cell_angle_alpha  90.000
_cell_angle_beta  105.681
_cell_angle_gamma  90.000
 
_shelx_F_squared_multiplier     1.000
 
loop_
 _refln_index_h
 _refln_index_k
 _refln_index_l
 _refln_F_squared_calc
 _refln_F_squared_meas
 _refln_F_squared_sigma
 _refln_observed_status
   1   0   0      305.25      285.49      8.80 o
   2   0   0     8547.35     8221.14    102.12 o
   3   0   0    32778.74    30456.17    374.14 o
   4   0   0     7974.76     7741.65     95.23 o
   5   0   0      142.15      108.48      2.28 o
   6   0   0     1530.94     1540.57     20.05 o
   7   0   0      126.35      126.05      3.01 o
   8   0   0      273.48      240.76      4.83 o
   9   0   0      541.24      513.76      7.71 o
  10   0   0       60.10       56.27      2.34 o
  11   0   0      358.85      353.14      6.10 o
  12   0   0       30.03       26.20      2.62 o
  13   0   0       41.24       43.63      5.34 o
  14   0   0        5.32        5.03      3.77 o
   1   1   0     4926.07     4932.91    116.58 o
   2   1   0     2195.80     2149.91     20.77 o
   3   1   0     1958.29     1851.80     16.45 o
   4   1   0     2809.67     2785.15     24.57 o
   5   1   0      858.66      857.07      8.76 o
   6   1   0      830.57      878.32      9.44 o
   7   1   0      506.77      487.55      5.25 o
   8   1   0      332.23      337.67      3.96 o
   9   1   0       10.02        9.61      1.07 o
  10   1   0       24.19       26.86      1.43 o
  11   1   0       87.30       89.06      2.16 o
  12   1   0        0.75        0.52      1.31 o
  13   1   0       10.37       13.62      1.66 o
  14   1   0        0.29        1.63      1.74 o
   0   2   0       58.92       84.63      5.66 o
   1   2   0      132.19      132.44      1.69 o
   2   2   0      318.27      326.83      2.94 o
   3   2   0      198.62      193.06      2.11 o
   4   2   0       34.16       39.76      1.22 o
   5   2   0     1171.21     1293.60     12.01 o
   6   2   0      141.06      159.48      2.20 o
   7   2   0       13.38       14.58      0.76 o
   8   2   0       10.12        9.99      1.10 o
   9   2   0       89.53      100.15      2.07 o
  10   2   0      100.05      104.20      2.29 o
  11   2   0        2.30        0.79      0.92 o
  12   2   0       38.48       42.28      2.08 o
  13   2   0        9.45       10.65      1.76 o
  14   2   0        4.95        0.83      1.63 o
   1   3   0     3540.26     3735.21     35.82 o
   2   3   0     4356.01     4377.18     43.30 o
   3   3   0     3876.37     3915.61     37.97 o
   4   3   0      361.50      424.08      4.09 o
   5   3   0      638.58      643.86      6.24 o
   6   3   0      146.82      111.27      1.74 o
   7   3   0      150.82      140.33      2.12 o
   8   3   0        1.97        2.05      0.98 o
   9   3   0        0.70        1.13      0.79 o
  10   3   0       14.42       15.97      1.12 o
  11   3   0       16.28       13.81      1.32 o
  12   3   0       22.65       20.97      1.85 o
  13   3   0        3.96       -1.32      1.32 o
   0   4   0    22187.49    24160.18    500.76 o
   1   4   0      589.32      595.25      6.51 o
   2   4   0        2.17        3.89      0.30 o
   3   4   0       80.40       70.99      1.32 o
   4   4   0     6684.73     7040.95     61.62 o
   5   4   0      134.57       96.26      1.76 o
   6   4   0      145.17      132.35      1.94 o
   7   4   0        3.99        4.07      0.63 o
   8   4   0      319.70      280.73      4.19 o
   9   4   0        0.41        1.11      0.83 o
  10   4   0        1.01       -0.26      0.83 o
  11   4   0        7.97        6.22      1.12 o
  12   4   0        1.16       -0.29      1.36 o
  13   4   0       37.19       38.73      2.40 o
   1   5   0     2945.91     3161.00     28.07 o
   2   5   0       38.63       37.56      0.99 o
   3   5   0     1016.09     1031.50      9.78 o
   4   5   0      510.72      545.35      5.63 o
   5   5   0       25.28       18.54      0.89 o
   6   5   0      110.21       97.98      2.16 o
   7   5   0      130.53      128.34      2.60 o
   8   5   0       93.75       92.18      2.14 o
   9   5   0       41.01       47.26      1.74 o
  10   5   0      215.56      194.31      3.51 o
  11   5   0        2.12        0.55      1.05 o
  12   5   0       62.60       65.46      3.36 o
  13   5   0       66.04       70.86      3.03 o
   0   6   0       59.61       74.35      1.92 o
   1   6   0      728.19      762.48      8.95 o
   2   6   0      100.59      100.90      1.46 o
   3   6   0       19.59       20.69      0.83 o
   4   6   0     1548.28     1516.34     15.71 o
   5   6   0      220.44      213.83      4.09 o
   6   6   0        0.63        0.66      1.07 o
   7   6   0      230.01      235.85      3.49 o
   8   6   0      630.90      601.54      6.89 o
   9   6   0        4.93        7.76      1.45 o
  10   6   0      369.71      353.54      5.63 o
  11   6   0      150.11      146.63      3.52 o
  12   6   0        6.82       14.71      2.18 o
   1   7   0        2.68        2.26      0.78 o
   2   7   0      178.03      178.13      2.61 o
   3   7   0      626.81      630.58      6.79 o
   4   7   0        3.88        4.58      0.78 o
   5   7   0       14.75       15.53      1.17 o
   6   7   0       11.19       10.96      1.32 o
   7   7   0      508.05      502.61      7.27 o
   8   7   0       25.19       22.27      1.68 o
   9   7   0       10.76       11.57      1.52 o
  10   7   0       54.14       54.30      3.61 o
  11   7   0        1.09       -1.68      2.17 o
  12   7   0        5.69        6.40      1.83 o
   0   8   0     1954.94     2094.81     45.89 o
   1   8   0      688.99      695.60     11.64 o
   2   8   0       42.11       41.14      4.07 o
   3   8   0      999.45     1037.10     14.26 o
   4   8   0     1900.28     1880.95     24.65 o
   5   8   0      610.18      616.05      9.53 o
   6   8   0       16.98       18.31      2.06 o
   7   8   0       46.43       47.87      2.56 o
   8   8   0      276.75      257.72      5.51 o
   9   8   0        0.15        3.00      1.40 o
  10   8   0       12.58       14.03      2.12 o
  11   8   0      158.21      164.99      6.73 o
   1   9   0      323.98      300.15      8.80 o
   2   9   0      141.60      140.60      4.21 o
   3   9   0      722.56      711.70     15.40 o
   4   9   0      243.66      226.95      4.74 o
   5   9   0       12.18       15.21      1.55 o
   6   9   0      188.10      182.26      4.41 o
   7   9   0      114.02      114.75      3.53 o
   8   9   0      192.04      183.15      4.48 o
   9   9   0      193.98      204.13      5.01 o
  10   9   0        9.56       10.67      1.98 o
   0  10   0      388.99      374.07     10.69 o
   1  10   0       52.99       41.81      2.67 o
   2  10   0        0.44        0.63      1.33 o
   3  10   0       64.18       67.42      3.14 o
   4  10   0       33.90       32.06      2.22 o
   5  10   0        0.93       -0.63      1.48 o
   6  10   0       85.47       94.86      3.30 o
   7  10   0       19.28       16.63      1.98 o
   8  10   0      100.71      104.82      3.67 o
   9  10   0        6.01        3.96      1.79 o
   1  11   0        7.66        6.29      1.51 o
   2  11   0        8.62        7.87      1.78 o
   3  11   0       61.23       57.37      4.72 o
   4  11   0        0.62        1.62      1.51 o
   5  11   0        0.49       -1.44      3.46 o
   6  11   0        3.40        5.97      1.78 o
   7  11   0        7.81        5.97      1.78 o
   8  11   0       13.05       15.95      2.12 o
   0  12   0       38.78       52.81      3.77 o
   1  12   0        0.21       -1.33      1.33 o
   2  12   0       87.05       88.13      3.56 o
   3  12   0       47.49       51.53      2.86 o
   4  12   0        1.08        4.09      1.78 o
   5  12   0        0.00       -2.20      2.83 o
   6  12   0      149.40      149.29      4.65 o
   1  13   0       73.10       84.88      3.56 o
   2  13   0        9.96        6.60      1.78 o
   3  13   0       93.88      115.90      5.03 o
 -14   1   1      157.81      177.64      4.56 o
 -13   1   1       67.41       69.64      2.78 o
 -12   1   1        6.22        7.45      1.23 o
 -11   1   1      324.34      333.09      4.14 o
 -10   1   1      299.36      296.02      3.71 o
  -9   1   1      311.04      301.73      3.65 o
  -8   1   1       13.54       20.26      1.14 o
  -7   1   1       24.94       29.39      1.04 o
  -6   1   1     1217.66     1210.47     10.01 o
  -5   1   1        5.21        3.40      0.48 o
  -4   1   1      306.66      325.34      3.04 o
  -3   1   1     3899.54     3941.67     30.39 o
  -2   1   1       96.14      105.75      1.12 o
  -1   1   1     1772.14     1857.01     16.37 o
   0   1   1        6.52       10.30      0.46 o
   1   1   1     2105.76     2179.10     24.05 o
   2   1   1     2225.25     2151.11     20.77 o
   3   1   1      565.66      530.17      4.99 o
   4   1   1     2327.26     2241.35     19.87 o
   5   1   1     3079.79     3107.66     27.47 o
   6   1   1       53.50       51.21      1.35 o
   7   1   1      683.68      663.06      6.79 o
   8   1   1     1452.30     1426.11     13.65 o
   9   1   1        1.16        2.36      0.94 o
  10   1   1        4.92        1.04      1.00 o
  11   1   1        2.99        3.27      1.07 o
  12   1   1       43.15       43.69      2.42 o
  13   1   1       12.30       20.41      2.03 o
 -14   2   1        0.35       -1.47      1.47 o
 -13   2   1       27.64       36.99      2.27 o
 -12   2   1      155.58      153.94      3.41 o
 -11   2   1       55.69       49.36      1.68 o
 -10   2   1       20.68       11.84      0.98 o
  -9   2   1      213.21      189.84      2.77 o
  -8   2   1      611.00      564.02      5.81 o
  -7   2   1      224.08      187.49      2.39 o
  -6   2   1      103.88       96.96      1.60 o
  -5   2   1      209.12      244.14      2.56 o
  -4   2   1      174.75      197.80      2.08 o
  -3   2   1      583.39      580.80      4.87 o
  -2   2   1      877.22      919.60      9.59 o
  -1   2   1        3.43        3.22      0.35 o
   0   2   1     1477.69     1496.77     17.10 o
   1   2   1     2607.30     2733.12     53.99 o
   2   2   1     4240.91     4246.74     40.82 o
   3   2   1      803.77      723.27      9.79 o
   4   2   1      418.62      435.43      4.40 o
   5   2   1     1830.07     1767.81     15.98 o
   6   2   1     3841.22     3744.46     33.20 o
   7   2   1     1369.26     1323.71     12.52 o
   8   2   1      425.97      442.87      5.21 o
   9   2   1     1309.01     1272.03     13.70 o
  10   2   1      784.37      811.38      8.83 o
  11   2   1       59.21       72.34      2.10 o
  12   2   1        4.61        6.66      1.43 o
  13   2   1       38.26       44.09      2.73 o
 -14   3   1       28.69       37.34      2.49 o
 -13   3   1       13.23       12.64      1.85 o
 -12   3   1       14.67       15.68      1.68 o
 -11   3   1       19.81       16.43      1.39 o
 -10   3   1        7.98        4.54      0.83 o
  -9   3   1      147.05      149.61      2.39 o
  -8   3   1      145.24      145.51      2.26 o
  -7   3   1       29.57       25.48      0.96 o
  -6   3   1       67.28       57.38      1.20 o
  -5   3   1      507.73      563.13      5.07 o
  -4   3   1      332.57      332.53      3.19 o
  -3   3   1     1695.49     1768.37     13.96 o
  -2   3   1     1061.26     1069.13      8.67 o
  -1   3   1     2366.60     2576.77     23.20 o
   0   3   1       14.91       19.59      0.71 o
   1   3   1      915.72      991.02      9.05 o
   2   3   1     1066.27     1037.73     12.25 o
   3   3   1     1367.47     1346.11     14.91 o
   4   3   1      704.27      662.39      7.07 o
   5   3   1      236.66      284.49      3.33 o
   6   3   1        1.60        3.67      1.44 o
   7   3   1        0.08        0.92      0.75 o
   8   3   1      141.84      125.54      2.42 o
   9   3   1      393.38      382.62      4.93 o
  10   3   1        0.24       -0.40      0.88 o
  11   3   1       26.41       24.61      1.59 o
  12   3   1       27.52       26.61      2.00 o
  13   3   1       25.93       24.52      2.08 o
 -13   4   1       31.28       33.54      2.56 o
 -12   4   1       13.91       13.33      1.68 o
 -11   4   1        6.38        6.25      1.13 o
 -10   4   1       14.17       17.62      1.26 o
  -9   4   1      107.74      105.56      2.17 o
  -8   4   1      199.65      182.36      2.54 o
  -7   4   1        4.24        3.20      0.55 o
  -6   4   1       84.68       71.35      1.32 o
  -5   4   1     1099.44     1085.44      9.03 o
  -4   4   1     1463.67     1533.98     12.34 o
  -3   4   1      361.21      380.44      3.79 o
  -2   4   1      687.24      675.70      5.68 o
  -1   4   1      512.51      528.58      4.78 o
   0   4   1     2790.64     3093.25     30.47 o
   1   4   1      545.02      609.00      5.98 o
   2   4   1     1502.05     1564.15     14.08 o
   3   4   1        9.74        7.99      0.60 o
   4   4   1      230.46      244.72      3.24 o
   5   4   1       79.72       59.25      1.40 o
   6   4   1      345.56      331.69      3.64 o
   7   4   1        2.89        2.33      0.66 o
   8   4   1        8.91        5.69      1.08 o
   9   4   1       20.90       22.00      1.37 o
  10   4   1       28.38       26.66      1.53 o
  11   4   1       19.72       15.77      1.42 o
  12   4   1       18.54       17.13      1.76 o
  13   4   1        0.57       -1.36      1.36 o
 -13   5   1        0.96       -1.61      1.61 o
 -12   5   1        3.35        0.31      1.61 o
 -11   5   1       55.41       60.00      2.36 o
 -10   5   1      210.52      198.19      3.81 o
  -9   5   1       51.65       43.77      1.70 o
  -8   5   1        8.79       12.21      1.26 o
  -7   5   1       21.57       23.62      1.07 o
  -6   5   1      629.16      609.19      6.60 o
  -5   5   1       11.68        8.66      0.58 o
  -4   5   1      759.81      781.27      7.18 o
  -3   5   1      388.49      399.54      4.03 o
  -2   5   1        1.90        2.31      0.33 o
  -1   5   1     2408.58     2710.91     22.69 o
   0   5   1     1946.53     2141.33     17.86 o
   1   5   1        1.22        8.09      1.00 o
   2   5   1      814.93      936.89      8.23 o
   3   5   1      699.20      753.28      6.74 o
   4   5   1      504.39      492.96      5.07 o
   5   5   1      112.96       96.02      1.80 o
   6   5   1        1.07        1.67      0.71 o
   7   5   1      288.56      262.15      4.02 o
   8   5   1      156.15      155.18      3.20 o
   9   5   1       23.08       30.97      1.66 o
  10   5   1       15.34       14.42      1.26 o
  11   5   1        2.29        0.25      1.14 o
  12   5   1       40.25       47.31      2.57 o
  13   5   1        5.87        7.54      3.14 o
 -12   6   1        8.61        7.68      1.98 o
 -11   6   1       52.93       58.14      2.72 o
 -10   6   1       11.01       14.81      1.53 o
  -9   6   1       79.12       70.85      2.31 o
  -8   6   1        1.82        3.76      1.51 o
  -7   6   1        5.21        2.60      1.08 o
  -6   6   1      558.24      541.13      5.55 o
  -5   6   1      847.34      831.11      7.82 o
  -4   6   1        1.64        5.13      0.95 o
  -3   6   1        1.90        3.29      0.80 o
  -2   6   1      258.26      274.62      3.92 o
  -1   6   1      131.76      133.27      1.53 o
   0   6   1      467.14      480.60      4.50 o
   1   6   1       32.03       21.18      0.72 o
   2   6   1       84.85       75.60      1.21 o
   3   6   1        7.70       13.82      0.94 o
   4   6   1      644.58      651.23      9.86 o
   5   6   1      126.95      121.55      3.48 o
   6   6   1     1374.24     1318.71     16.00 o
   7   6   1      469.56      434.26      5.76 o
   8   6   1      117.31      124.00      2.94 o
   9   6   1      143.01      128.86      5.91 o
  10   6   1      133.83      137.67      2.98 o
  11   6   1      145.02      155.52      5.35 o
  12   6   1       22.42       27.81      2.63 o
 -12   7   1        0.43        1.63      1.74 o
 -11   7   1       14.53        9.84      1.98 o
 -10   7   1        1.27        0.42      1.40 o
  -9   7   1        0.94        0.29      1.20 o
  -8   7   1       17.30       16.77      1.63 o
  -7   7   1        0.17        0.13      1.00 o
  -6   7   1     1656.68     1596.30     18.88 o
  -5   7   1      249.44      253.99      4.30 o
  -4   7   1      311.60      307.05      4.26 o
  -3   7   1     3601.45     3667.72     36.09 o
  -2   7   1     1152.80     1208.41     12.58 o
  -1   7   1        3.76        4.36      1.00 o
   0   7   1      461.66      480.39      5.56 o
   1   7   1      158.25      162.82      2.80 o
   2   7   1      157.01      159.91      3.48 o
   3   7   1      460.01      472.37      5.67 o
   4   7   1        9.95        9.61      0.98 o
   5   7   1       24.41       24.29      2.11 o
   6   7   1      165.07      159.58      2.99 o
   7   7   1        0.35       -0.55      0.88 o
   8   7   1       32.08       29.06      1.85 o
   9   7   1       52.10       45.03      2.28 o
  10   7   1        3.91        5.96      1.79 o
  11   7   1       13.62       15.56      2.18 o
 -11   8   1       13.46       10.70      3.12 o
 -10   8   1       86.57       95.96      4.50 o
  -9   8   1      329.41      326.24      6.56 o
  -8   8   1      232.33      224.33      5.01 o
  -7   8   1        0.22        0.97      1.23 o
  -6   8   1      168.53      164.82      4.32 o
  -5   8   1     1229.67     1206.94     16.54 o
  -4   8   1     1767.15     1812.50     23.92 o
  -3   8   1      307.32      299.62      7.23 o
  -2   8   1     1687.59     1718.12     22.36 o
  -1   8   1     1003.31     1076.73     17.56 o
   0   8   1      269.33      266.89      4.78 o
   1   8   1      501.44      517.66      6.90 o
   2   8   1      891.79      876.05     12.19 o
   3   8   1       15.10       16.72      1.39 o
   4   8   1       61.69       67.58      2.28 o
   5   8   1      295.01      297.83      5.63 o
   6   8   1      215.32      213.51      4.61 o
   7   8   1       71.40       62.73      2.61 o
   8   8   1       62.34       62.53      2.72 o
   9   8   1       10.43        9.40      2.51 o
  10   8   1        4.43        1.33      1.40 o
  11   8   1       25.56       29.02      3.28 o
 -10   9   1       16.47       19.34      2.18 o
  -9   9   1       46.92       49.76      4.27 o
  -8   9   1       11.00        9.56      1.61 o
  -7   9   1        1.48        1.06      1.23 o
  -6   9   1       45.54       49.62      2.56 o
  -5   9   1        1.86        0.63      1.33 o
  -4   9   1        1.64        3.49      1.18 o
  -3   9   1      365.20      353.42      6.15 o
  -2   9   1       29.48       29.89      2.22 o
  -1   9   1      322.80      326.92      6.88 o
   0   9   1       67.80       62.78      2.86 o
   1   9   1      120.62      114.63      6.60 o
   2   9   1      254.78      255.29      4.80 o
   3   9   1       46.71       45.85      3.10 o
   4   9   1       23.30       25.96      2.12 o
   5   9   1      341.55      330.50      6.09 o
   6   9   1        0.65       -2.29      2.32 o
   7   9   1        9.06        8.60      1.74 o
   8   9   1      103.83      103.70      3.48 o
   9   9   1       26.04       27.41      2.61 o
  10   9   1       17.17       18.58      3.05 o
  -9  10   1       14.26       14.79      2.15 o
  -8  10   1        0.67        2.20      1.61 o
  -7  10   1        2.18        2.78      1.55 o
  -6  10   1      143.38      142.44      5.57 o
  -5  10   1       93.67       91.29      5.30 o
  -4  10   1      131.78      128.79      5.34 o
  -3  10   1       49.27       45.58      2.67 o
  -2  10   1      223.42      206.53      5.10 o
  -1  10   1      326.37      321.73      6.88 o
   0  10   1      116.12      130.25      3.93 o
   1  10   1        1.67        0.63      2.20 o
   2  10   1        0.01       -0.63      1.89 o
   3  10   1       46.12       48.47      4.09 o
   4  10   1        0.08       -1.18      1.18 o
   5  10   1        2.18        1.62      1.42 o
   6  10   1       16.33       20.52      3.95 o
   7  10   1       33.62       33.19      2.18 o
   8  10   1      100.01      107.35      3.54 o
   9  10   1        4.40        3.97      1.52 o
  -8  11   1       17.46       14.50      1.98 o
  -7  11   1      221.16      226.67      5.78 o
  -6  11   1      259.43      274.11      6.67 o
  -5  11   1        7.64        6.60      1.78 o
  -4  11   1      252.93      246.29      5.99 o
  -3  11   1      402.89      404.06      8.22 o
  -2  11   1      530.61      499.13      9.55 o
  -1  11   1        0.09       -0.36      1.51 o
   0  11   1      213.22      206.61      5.10 o
   1  11   1      225.46      214.02      5.28 o
   2  11   1      279.13      278.15      6.18 o
   3  11   1        0.67        0.54      1.57 o
   4  11   1       76.98       78.79      4.40 o
   5  11   1        0.54       -1.17      1.51 o
   6  11   1        8.43        9.58      1.62 o
   7  11   1        1.07        0.17      1.82 o
  -6  12   1       28.38       31.94      5.03 o
  -5  12   1       69.90       77.96      3.56 o
  -4  12   1      137.41      143.48      4.45 o
  -3  12   1        1.65        5.66      1.78 o
  -2  12   1       87.84       95.72      3.76 o
  -1  12   1       92.27       87.81      3.31 o
   0  12   1      125.12      130.01      3.93 o
   1  12   1        0.00        1.89      2.51 o
   2  12   1       11.76        7.73      1.57 o
   3  12   1       35.32       41.44      2.56 o
   4  12   1       57.64       54.13      3.02 o
   5  12   1        0.90       -1.17      1.51 o
   6  12   1        5.93        6.92      3.14 o
  -3  13   1       21.79       25.16      2.83 o
  -2  13   1       20.04       22.95      2.22 o
  -1  13   1       10.99        9.43      1.96 o
   0  13   1        4.52        0.90      1.89 o
   1  13   1        0.27       -1.89      1.89 o
   2  13   1       51.46       41.49      4.40 o
   3  13   1        6.23        5.03      3.14 o
 -14   0   2      112.43      137.38      4.56 o
 -13   0   2       37.43       23.57      2.59 o
 -12   0   2        3.08        7.32      1.47 o
 -11   0   2      447.53      470.43      7.33 o
 -10   0   2      570.26      520.60      7.65 o
  -9   0   2     3246.47     3037.74     34.39 o
  -8   0   2      733.51      705.25      9.93 o
  -7   0   2     4743.76     4358.97     48.10 o
  -6   0   2     7697.98     7556.53     82.11 o
  -5   0   2        5.60        6.55      0.73 o
  -4   0   2     5722.47     5638.69     61.28 o
  -3   0   2     4640.66     4424.39     54.03 o
  -2   0   2      588.69      630.33      7.51 o
  -1   0   2     4106.68     4027.85     51.42 o
   0   0   2      185.79      228.31      3.50 o
   1   0   2     7635.07     7738.54    119.76 o
   2   0   2      707.33      721.36     11.53 o
   3   0   2      618.93      641.07     10.64 o
   4   0   2       56.90       73.35      2.42 o
   5   0   2       61.66       78.22      4.68 o
   6   0   2      561.29      550.96     10.57 o
   7   0   2      652.52      590.77      8.83 o
   8   0   2      738.96      713.53     10.64 o
   9   0   2      780.91      741.82     13.76 o
  10   0   2      190.82      186.46      5.54 o
  11   0   2      133.22      128.38      7.23 o
  12   0   2      159.98      165.92      5.73 o
  13   0   2       81.66      113.01      5.10 o
 -14   1   2       24.05       27.81      1.87 o
 -13   1   2        9.75       13.27      1.42 o
 -12   1   2       12.43       14.64      1.21 o
 -11   1   2       90.77       85.89      2.10 o
 -10   1   2      969.65      906.49      8.38 o
  -9   1   2      116.15      111.45      2.15 o
  -8   1   2     1255.19     1189.48     10.24 o
  -7   1   2      881.16      844.13      7.42 o
  -6   1   2     1435.74     1456.96     11.93 o
  -5   1   2      108.91      107.15      2.04 o
  -4   1   2     5501.61     5416.08     44.84 o
  -3   1   2     6150.49     6109.49     63.37 o
  -2   1   2     4251.20     4400.04     47.76 o
  -1   1   2     6120.96     6123.10     56.65 o
   0   1   2     3849.73     3926.86     36.15 o
   1   1   2      953.52      975.54     15.78 o
   2   1   2        0.28        2.10      0.29 o
   3   1   2       30.54       25.15      0.75 o
   4   1   2      236.79      217.37      2.55 o
   5   1   2      685.53      694.53      6.79 o
   6   1   2      107.47      106.00      1.87 o
   7   1   2       15.31       16.88      0.91 o
   8   1   2      534.17      518.52      6.34 o
   9   1   2      515.83      512.38      6.50 o
  10   1   2       89.97       79.30      3.27 o
  11   1   2       86.73       89.80      3.03 o
  12   1   2        4.29        1.92      1.46 o
  13   1   2       17.42       18.87      2.03 o
 -14   2   2       10.82        6.46      1.72 o
 -13   2   2        0.06       -1.09      1.09 o
 -12   2   2       70.90       64.87      2.08 o
 -11   2   2        0.26       -0.75      0.75 o
 -10   2   2        0.00       -0.73      0.73 o
  -9   2   2        2.06        2.77      0.80 o
  -8   2   2      399.57      384.99      4.13 o
  -7   2   2        8.64        4.95      0.85 o
  -6   2   2      807.40      833.38      7.20 o
  -5   2   2     1357.24     1449.47     12.59 o
  -4   2   2     3851.43     3996.97     30.94 o
  -3   2   2       99.66       94.10      1.13 o
  -2   2   2      931.42      988.49     10.40 o
  -1   2   2     3638.81     3605.55     30.61 o
   0   2   2     3596.50     3628.16     33.42 o
   1   2   2     2331.94     2305.38     20.92 o
   2   2   2      540.98      516.17      4.82 o
   3   2   2      896.64      925.17      8.50 o
   4   2   2     2777.30     2933.06     28.52 o
   5   2   2       48.80       38.82      1.12 o
   6   2   2        0.43        1.35      0.60 o
   7   2   2       23.90       24.36      1.06 o
   8   2   2        0.68        2.01      1.14 o
   9   2   2       62.95       72.43      2.31 o
  10   2   2       12.56       17.76      1.37 o
  11   2   2       43.07       40.95      1.99 o
  12   2   2        0.29       -1.48      1.55 o
  13   2   2        0.34        0.02      1.74 o
 -14   3   2        3.57        5.25      1.92 o
 -13   3   2       51.93       58.38      3.16 o
 -12   3   2      103.14      105.64      3.46 o
 -11   3   2        7.13        7.83      0.96 o
 -10   3   2       74.82       55.11      1.65 o
  -9   3   2      514.64      485.11      5.05 o
  -8   3   2     1657.85     1538.81     13.87 o
  -7   3   2       86.16       72.48      1.42 o
  -6   3   2      464.88      579.50      5.26 o
  -5   3   2     5491.55     5733.51     47.60 o
  -4   3   2     2438.45     2304.35     18.12 o
  -3   3   2       89.86       99.19      1.27 o
  -2   3   2       50.19       63.42      0.87 o
  -1   3   2     2380.06     2443.50     33.30 o
   0   3   2      843.86      829.92      7.36 o
   1   3   2     1875.28     2045.98     26.68 o
   2   3   2        6.52        7.67      0.39 o
   3   3   2      288.14      278.15      3.47 o
   4   3   2       48.18       44.26      1.30 o
   5   3   2     2611.20     2773.46     26.16 o
   6   3   2       50.72       72.65      1.54 o
   7   3   2       66.15       59.96      1.85 o
   8   3   2       55.16       41.00      1.69 o
   9   3   2      245.99      222.83      3.68 o
  10   3   2       23.33       26.02      1.53 o
  11   3   2       43.10       47.66      2.23 o
  12   3   2        3.12        5.34      1.74 o
  13   3   2       24.30       24.57      2.36 o
 -14   4   2        1.36       -1.89      2.51 o
 -13   4   2        3.31        1.57      1.61 o
 -12   4   2      145.76      145.47      4.65 o
 -11   4   2       89.32      105.86      2.58 o
 -10   4   2      111.27      126.65      2.66 o
  -9   4   2      340.41      290.15      3.81 o
  -8   4   2       80.92       77.19      1.83 o
  -7   4   2      138.31      125.86      2.12 o
  -6   4   2      942.46      864.78      7.50 o
  -5   4   2     1237.21     1245.45     10.94 o
  -4   4   2      348.04      379.20      3.59 o
  -3   4   2        3.50        2.56      0.48 o
  -2   4   2      711.46      760.15      5.64 o
  -1   4   2     3568.91     3957.17     33.88 o
   0   4   2       41.45       48.61      1.31 o
   1   4   2      196.99      186.59      2.79 o
   2   4   2      314.23      370.72      4.15 o
   3   4   2       95.45      100.07      2.15 o
   4   4   2      313.71      338.73      4.07 o
   5   4   2      157.28      160.72      2.05 o
   6   4   2      119.23      110.80      2.16 o
   7   4   2      580.94      540.56      7.29 o
   8   4   2      347.01      333.19      5.29 o
   9   4   2       80.14       63.98      2.10 o
  10   4   2       27.54       24.15      1.50 o
  11   4   2       51.96       56.41      2.53 o
  12   4   2       79.61       85.69      3.05 o
  13   4   2        0.72       -1.18      1.61 o
 -13   5   2       14.12       12.60      1.98 o
 -12   5   2      110.03      105.32      3.91 o
 -11   5   2        2.44        3.29      1.27 o
 -10   5   2       48.79       36.91      1.84 o
  -9   5   2      140.10      134.70      2.66 o
  -8   5   2      414.92      371.96      4.80 o
  -7   5   2      255.82      246.22      3.47 o
  -6   5   2      264.97      266.01      3.15 o
  -5   5   2      111.05      109.35      1.66 o
  -4   5   2     1093.82     1148.89      9.45 o
  -3   5   2      468.21      445.26      3.82 o
  -2   5   2        7.15        2.01      0.59 o
  -1   5   2       10.48       21.89      0.59 o
   0   5   2      401.55      452.52      5.72 o
   1   5   2      274.24      332.09      3.46 o
   2   5   2       25.62       24.69      1.12 o
   3   5   2     1213.73     1214.46     13.47 o
   4   5   2     1543.57     1596.53     15.89 o
   5   5   2      202.47      195.23      3.32 o
   6   5   2      155.41      152.97      3.00 o
   7   5   2      181.65      182.98      3.22 o
   8   5   2      380.07      352.08      5.28 o
   9   5   2       21.56       26.00      1.49 o
  10   5   2       47.07       34.93      1.78 o
  11   5   2       47.21       41.45      2.28 o
  12   5   2        9.78       11.87      2.16 o
 -13   6   2       19.85       23.04      2.61 o
 -12   6   2        3.97        2.59      1.61 o
 -11   6   2       95.99       93.43      3.65 o
 -10   6   2       42.44       43.57      2.12 o
  -9   6   2      238.93      217.06      3.84 o
  -8   6   2        0.70        0.36      0.99 o
  -7   6   2       65.86       60.85      3.23 o
  -6   6   2      424.60      396.24      4.81 o
  -5   6   2        7.98        8.96      0.80 o
  -4   6   2     1275.98     1231.12     11.91 o
  -3   6   2      842.92      879.32      6.65 o
  -2   6   2      458.99      474.26      4.24 o
  -1   6   2      161.88      163.01      1.91 o
   0   6   2      384.25      360.62      3.51 o
   1   6   2     1940.34     2049.80     22.53 o
   2   6   2     1360.27     1413.60     12.08 o
   3   6   2       55.68       64.47      1.55 o
   4   6   2     3051.93     3048.14     30.19 o
   5   6   2      305.89      297.50      4.17 o
   6   6   2        0.30       -0.85      0.86 o
   7   6   2      193.09      176.66      3.22 o
   8   6   2        0.23       -0.29      0.83 o
   9   6   2      182.23      188.01      3.65 o
  10   6   2        0.14        1.23      1.14 o
  11   6   2       14.93       15.43      1.72 o
  12   6   2       13.28       22.17      2.02 o
 -12   7   2        6.77       12.02      2.03 o
 -11   7   2        0.75        0.63      1.61 o
 -10   7   2       34.79       34.46      2.08 o
  -9   7   2        1.52        2.36      1.22 o
  -8   7   2       57.93       46.92      2.21 o
  -7   7   2       29.13       26.97      1.64 o
  -6   7   2     1132.81     1116.79     12.23 o
  -5   7   2     1796.26     1729.78     17.95 o
  -4   7   2      796.66      786.61      8.85 o
  -3   7   2        0.57        0.10      1.25 o
  -2   7   2      111.64      108.76      1.79 o
  -1   7   2      271.72      271.77      2.90 o
   0   7   2      590.44      609.02      6.55 o
   1   7   2       64.04       73.16      2.52 o
   2   7   2       30.65       25.09      1.01 o
   3   7   2     1300.52     1314.98     13.75 o
   4   7   2      279.57      275.88      4.64 o
   5   7   2     1531.34     1531.63     19.44 o
   6   7   2        4.45        4.66      1.20 o
   7   7   2       81.79       74.59      2.39 o
   8   7   2        0.16       -0.03      0.98 o
   9   7   2       36.77       34.41      1.95 o
  10   7   2      132.78      139.67      3.55 o
  11   7   2        8.58        6.66      2.00 o
 -11   8   2       91.16       92.14      3.53 o
 -10   8   2      188.41      198.08      5.01 o
  -9   8   2       77.71       75.00      3.16 o
  -8   8   2      162.84      144.14      4.85 o
  -7   8   2      209.21      205.36      4.64 o
  -6   8   2      143.09      136.39      3.67 o
  -5   8   2      280.37      279.07      5.35 o
  -4   8   2      852.17      834.30     12.15 o
  -3   8   2      374.60      365.80     14.09 o
  -2   8   2        1.43        1.68      0.82 o
  -1   8   2      174.54      171.18      3.70 o
   0   8   2      506.67      517.56      6.81 o
   1   8   2      578.26      591.26      7.51 o
   2   8   2     1214.83     1261.34     14.74 o
   3   8   2      252.30      257.98      4.15 o
   4   8   2       10.32       13.90      1.65 o
   5   8   2     1225.82     1214.75     14.49 o
   6   8   2       21.21       20.80      1.52 o
   7   8   2       99.30       86.14      3.10 o
   8   8   2        7.71        7.80      1.34 o
   9   8   2        1.83        3.00      1.72 o
  10   8   2        0.24       -0.35      1.34 o
 -10   9   2        1.75        1.26      1.78 o
  -9   9   2        9.86        9.63      1.74 o
  -8   9   2        2.09        1.62      1.55 o
  -7   9   2      112.31      107.74      3.46 o
  -6   9   2      575.22      559.42      9.02 o
  -5   9   2        6.73        9.68      1.36 o
  -4   9   2      107.09      108.40      3.23 o
  -3   9   2      625.60      622.47     11.09 o
  -2   9   2       90.91       92.04      4.40 o
  -1   9   2       65.40       68.53      2.56 o
   0   9   2       35.85       34.29      3.14 o
   1   9   2        0.24       -0.88      1.89 o
   2   9   2        0.25        0.29      0.81 o
   3   9   2      461.03      481.02      9.17 o
   4   9   2      960.99      964.01     13.46 o
   5   9   2      120.12      120.62      4.13 o
   6   9   2      314.95      325.20      6.11 o
   7   9   2      179.18      188.51      4.41 o
   8   9   2      114.23      116.31      3.54 o
   9   9   2        0.48        0.12      1.49 o
  10   9   2        0.00       -1.17      2.83 o
  -9  10   2       54.28       59.23      3.16 o
  -8  10   2       12.79       13.49      1.92 o
  -7  10   2      145.24      150.54      4.04 o
  -6  10   2      128.32      128.52      3.67 o
  -5  10   2       39.01       34.61      3.46 o
  -4  10   2      163.46      173.93      4.65 o
  -3  10   2      324.12      307.88      6.62 o
  -2  10   2      511.95      481.49      9.04 o
  -1  10   2       14.07       12.76      1.62 o
   0  10   2      957.93      953.76     15.93 o
   1  10   2      559.19      558.49     10.11 o
   2  10   2       93.18      104.09      3.14 o
   3  10   2       31.12       27.23      2.09 o
   4  10   2      190.01      203.32      4.11 o
   5  10   2      397.53      406.57     13.20 o
   6  10   2       65.67       75.66      5.97 o
   7  10   2       28.70       32.23      3.31 o
   8  10   2      156.08      162.45      6.18 o
  -8  11   2        0.97        1.89      1.78 o
  -7  11   2       29.82       30.00      2.41 o
  -6  11   2        6.74        7.57      1.78 o
  -5  11   2       81.34       86.66      3.31 o
  -4  11   2        2.06        0.72      1.57 o
  -3  11   2        0.12        0.36      1.51 o
  -2  11   2       33.30       31.55      2.51 o
  -1  11   2       93.59       86.09      3.02 o
   0  11   2        1.70        0.84      1.57 o
   1  11   2       52.81       50.92      4.40 o
   2  11   2       88.86       88.02      5.66 o
   3  11   2        0.77        5.66      2.51 o
   4  11   2        6.66        6.92      3.14 o
   5  11   2        9.04        8.80      3.14 o
   6  11   2       47.19       47.37      3.76 o
   7  11   2        6.74        7.71      4.40 o
  -6  12   2       13.30       15.54      1.96 o
  -5  12   2       52.82       61.39      3.02 o
  -4  12   2       19.42       16.79      1.96 o
  -3  12   2      215.44      224.01      5.44 o
  -2  12   2       11.17       11.16      1.62 o
  -1  12   2      138.19      126.37      6.29 o
   0  12   2       51.91       57.21      5.03 o
   1  12   2      273.17      260.91      9.43 o
   2  12   2       43.78       42.12      4.40 o
   3  12   2       89.53       96.19      6.29 o
   4  12   2        0.11       -1.26      2.51 o
   5  12   2      115.19      116.94      6.92 o
  -3  13   2       82.58       91.16      5.66 o
  -2  13   2       35.58       38.35      4.40 o
  -1  13   2       48.75       46.52      4.40 o
   0  13   2       54.08       47.78      4.40 o
   1  13   2        0.05       -1.26      2.51 o
   2  13   2       29.50       23.89      3.77 o
 -14   1   3        6.83        4.20      1.50 o
 -13   1   3       91.90       91.46      2.59 o
 -12   1   3       74.03       80.27      2.14 o
 -11   1   3       11.31       13.48      1.06 o
 -10   1   3      375.10      351.08      4.19 o
  -9   1   3        1.60        0.04      0.75 o
  -8   1   3        0.05       -0.80      0.90 o
  -7   1   3       54.28       47.82      1.21 o
  -6   1   3      458.24      412.01      4.33 o
  -5   1   3      314.50      304.84      3.04 o
  -4   1   3      475.85      546.71      5.10 o
  -3   1   3     2432.54     2422.87     22.88 o
  -2   1   3      555.15      514.90      5.39 o
  -1   1   3    15390.07    15548.03    132.99 o
   0   1   3     3026.00     3125.46     25.02 o
   1   1   3    13982.58    14241.56    202.30 o
   2   1   3      967.72      867.65     11.47 o
   3   1   3     3050.69     2973.53     26.10 o
   4   1   3        5.80        5.22      0.54 o
   5   1   3      131.53      127.54      1.78 o
   6   1   3      441.57      401.92      4.55 o
   7   1   3      136.03      143.83      2.67 o
   8   1   3       48.61       58.05      2.72 o
   9   1   3      429.36      439.36      6.58 o
  10   1   3        0.03       -1.77      2.00 o
  11   1   3      114.83      117.77      3.30 o
  12   1   3       33.53       38.06      2.23 o
  13   1   3        1.47        1.10      1.61 o
 -14   2   3        0.03       -0.85      1.43 o
 -13   2   3       15.53       19.47      1.78 o
 -12   2   3       15.00       13.06      1.39 o
 -11   2   3       11.82        8.75      0.98 o
 -10   2   3      173.20      172.98      2.70 o
  -9   2   3     1468.90     1405.41     12.04 o
  -8   2   3      344.49      312.43      3.51 o
  -7   2   3       32.10       33.88      1.09 o
  -6   2   3     1042.34     1000.04      8.50 o
  -5   2   3     3886.43     3771.18     29.33 o
  -4   2   3     2706.77     2604.21     21.90 o
  -3   2   3      721.52      721.68      5.86 o
  -2   2   3        5.04        4.57      0.71 o
  -1   2   3     2862.38     2821.68     22.32 o
   0   2   3    27189.93    27187.36    245.98 o
   1   2   3       37.86       26.28      1.05 o
   2   2   3        0.54        1.26      0.44 o
   3   2   3     1982.87     1955.91     17.39 o
   4   2   3     1284.61     1274.68     11.66 o
   5   2   3        1.18        0.71      0.59 o
   6   2   3        3.21        4.31      0.70 o
   7   2   3        5.35        5.02      0.88 o
   8   2   3       72.05       80.12      2.19 o
   9   2   3       84.85       88.76      2.83 o
  10   2   3        1.97       -1.46      1.57 o
  11   2   3       30.80       28.32      2.12 o
  12   2   3       33.88       28.11      2.27 o
  13   2   3       45.01       57.17      4.75 o
 -14   3   3       41.99       47.77      2.72 o
 -13   3   3       26.17       30.17      2.17 o
 -12   3   3       25.24       25.73      1.78 o
 -11   3   3        1.87        3.11      0.92 o
 -10   3   3       10.52        8.59      1.00 o
  -9   3   3      169.86      171.76      2.62 o
  -8   3   3      170.56      171.66      2.76 o
  -7   3   3      280.02      260.02      2.96 o
  -6   3   3        7.58        4.35      0.48 o
  -5   3   3       99.06      114.64      2.22 o
  -4   3   3       82.41       78.47      1.58 o
  -3   3   3      530.45      535.39      4.37 o
  -2   3   3       74.68       88.89      1.16 o
  -1   3   3     6536.35     6769.30     53.26 o
   0   3   3     1232.82     1331.77     11.55 o
   1   3   3      204.41      192.88      2.25 o
   2   3   3      359.57      338.97      4.38 o
   3   3   3     3846.28     3964.38     38.31 o
   4   3   3     2382.67     2574.99     22.85 o
   5   3   3      317.77      344.11      4.83 o
   6   3   3      399.15      392.51      5.39 o
   7   3   3      175.78      177.98      4.28 o
   8   3   3       12.68       15.64      1.17 o
   9   3   3        0.06       -0.91      0.91 o
  10   3   3        6.06        3.26      1.36 o
  11   3   3        1.21       -0.88      1.69 o
  12   3   3        1.59       -0.84      1.40 o
 -14   4   3        7.33        6.22      1.98 o
 -13   4   3       22.91       18.81      2.28 o
 -12   4   3        0.04        0.00      1.19 o
 -11   4   3      114.41      106.70      2.64 o
 -10   4   3      197.29      177.10      3.25 o
  -9   4   3       25.17       23.59      1.24 o
  -8   4   3      107.42       92.87      1.95 o
  -7   4   3      136.27      123.05      1.92 o
  -6   4   3        0.16        0.83      0.63 o
  -5   4   3        0.33        2.89      0.39 o
  -4   4   3      425.22      405.96      3.78 o
  -3   4   3      600.84      653.78      5.24 o
  -2   4   3       95.73      104.98      1.36 o
  -1   4   3     4080.81     4364.04     36.99 o
   0   4   3       89.62       90.96      1.89 o
   1   4   3       11.34       13.87      0.64 o
   2   4   3      228.67      222.37      4.40 o
   3   4   3     1400.83     1470.79     19.22 o
   4   4   3      246.66      261.76      3.17 o
   5   4   3      452.14      476.18      4.97 o
   6   4   3      109.54      104.39      2.10 o
   7   4   3      271.26      270.79      4.33 o
   8   4   3        3.43        3.79      1.10 o
   9   4   3       30.85       31.73      1.76 o
  10   4   3       18.36       18.94      1.62 o
  11   4   3       44.26       48.14      3.05 o
  12   4   3       13.87       16.84      2.18 o
 -13   5   3       10.41       10.05      1.98 o
 -12   5   3        0.00       -0.75      1.43 o
 -11   5   3        1.48        3.11      1.12 o
 -10   5   3       27.14       27.18      1.47 o
  -9   5   3       11.75       12.83      1.09 o
  -8   5   3       15.67       15.83      1.09 o
  -7   5   3     1516.96     1478.84     14.51 o
  -6   5   3       13.31       20.61      1.29 o
  -5   5   3       10.73       13.18      0.74 o
  -4   5   3        0.69        0.49      0.38 o
  -3   5   3     1083.23     1062.80      8.22 o
  -2   5   3       56.14       30.07      0.77 o
  -1   5   3      688.54      670.26      9.04 o
   0   5   3      326.23      391.85      4.22 o
   1   5   3      550.38      473.80      5.51 o
   2   5   3      753.98      699.50      9.92 o
   3   5   3     1141.05     1184.76     15.95 o
   4   5   3       45.17       53.30      1.40 o
   5   5   3      582.18      595.91      9.41 o
   6   5   3       24.16       21.59      1.54 o
   7   5   3      170.73      169.22      3.54 o
   8   5   3        3.58        6.21      1.20 o
   9   5   3      160.11      155.87      3.21 o
  10   5   3        6.01        6.36      1.19 o
  11   5   3       22.60       17.58      1.89 o
  12   5   3       27.24       26.94      2.33 o
 -13   6   3        3.65        4.47      2.21 o
 -12   6   3        0.51       -0.47      1.61 o
 -11   6   3       53.10       47.81      2.46 o
 -10   6   3       43.64       43.84      1.99 o
  -9   6   3      159.21      159.68      3.00 o
  -8   6   3       70.37       70.82      1.94 o
  -7   6   3        0.01       -0.19      0.70 o
  -6   6   3      626.60      592.32      6.56 o
  -5   6   3      432.57      423.29      4.85 o
  -4   6   3      792.90      835.17      6.75 o
  -3   6   3      155.66      171.80      2.00 o
  -2   6   3       16.80       17.92      1.49 o
  -1   6   3      280.99      292.44      3.50 o
   0   6   3     3153.89     3374.90     37.26 o
   1   6   3      354.93      354.50      4.95 o
   2   6   3      110.33       92.79      2.65 o
   3   6   3      254.51      257.83      4.83 o
   4   6   3      409.03      418.63      5.63 o
   5   6   3        1.38        0.59      1.00 o
   6   6   3      177.72      174.79      3.22 o
   7   6   3       31.25       26.67      1.40 o
   8   6   3        4.61        4.66      0.92 o
   9   6   3        2.45        2.85      1.14 o
  10   6   3        0.18       -0.46      1.10 o
  11   6   3       28.27       32.78      2.06 o
 -12   7   3      205.85      207.80      8.52 o
 -11   7   3        9.63       10.13      1.64 o
 -10   7   3      125.92      129.98      4.95 o
  -9   7   3      478.98      456.40      7.13 o
  -8   7   3      288.36      270.87      4.40 o
  -7   7   3       85.04       71.36      2.13 o
  -6   7   3       80.49       72.01      2.93 o
  -5   7   3        0.15        2.63      1.06 o
  -4   7   3       84.41       93.40      2.09 o
  -3   7   3       34.34       30.24      1.75 o
  -2   7   3      106.46      112.84      1.54 o
  -1   7   3      271.98      300.75      3.98 o
   0   7   3      213.94      227.97      4.22 o
   1   7   3      137.65      134.12      3.27 o
   2   7   3       65.54       57.63      4.64 o
   3   7   3     2032.49     2035.22     26.72 o
   4   7   3      454.13      443.93      7.61 o
   5   7   3      110.13      122.23      3.74 o
   6   7   3      143.50      133.08      3.25 o
   7   7   3       11.57       10.91      1.34 o
   8   7   3       48.42       51.41      2.14 o
   9   7   3       60.13       61.74      2.42 o
  10   7   3       26.18       32.39      2.06 o
  11   7   3        0.36       -1.34      1.34 o
 -11   8   3       48.53       54.65      3.12 o
 -10   8   3       75.04       70.06      3.49 o
  -9   8   3        1.60        2.93      1.40 o
  -8   8   3      109.30      109.68      3.77 o
  -7   8   3      158.17      154.12      3.79 o
  -6   8   3        6.80        8.47      2.59 o
  -5   8   3      385.61      374.69      7.08 o
  -4   8   3       19.30       23.02      2.36 o
  -3   8   3        6.97        5.10      0.90 o
  -2   8   3      215.29      215.72      3.96 o
  -1   8   3      461.45      471.99      9.55 o
   0   8   3       14.59       12.89      1.45 o
   1   8   3       65.05       55.05      6.44 o
   2   8   3      390.33      399.89      7.01 o
   3   8   3      877.54      876.37     12.94 o
   4   8   3       28.61       36.51      2.40 o
   5   8   3      259.06      261.83      5.66 o
   6   8   3       10.53       15.64      1.92 o
   7   8   3      126.36      127.06      4.58 o
   8   8   3       97.11      101.49      3.83 o
   9   8   3       14.50       14.93      2.28 o
  10   8   3       81.15       80.70      3.83 o
 -11   9   3        1.00        3.01      1.74 o
 -10   9   3      100.44       90.62      3.67 o
  -9   9   3        0.81       -0.60      1.92 o
  -8   9   3        0.01       -1.23      1.23 o
  -7   9   3       28.10       24.12      2.02 o
  -6   9   3        4.11        4.21      1.36 o
  -5   9   3       42.20       48.04      3.20 o
  -4   9   3      296.80      307.65     15.72 o
  -3   9   3      484.27      469.95      8.76 o
  -2   9   3      182.64      206.11      6.60 o
  -1   9   3       55.95       57.93      5.34 o
   0   9   3        4.36        1.26      1.33 o
   1   9   3       84.63       80.49      3.56 o
   2   9   3       72.64       70.61      3.60 o
   3   9   3      428.19      425.49      7.50 o
   4   9   3        8.89       13.09      1.92 o
   5   9   3       41.83       47.85      2.77 o
   6   9   3       44.88       53.05      3.17 o
   7   9   3       28.86       28.15      3.02 o
   8   9   3        0.97        1.00      1.92 o
   9   9   3       33.82       42.37      4.21 o
  -9  10   3       24.12       27.13      2.18 o
  -8  10   3       25.78       24.67      3.52 o
  -7  10   3      185.33      161.28      4.23 o
  -6  10   3      296.25      280.59      6.34 o
  -5  10   3       29.67       29.45      2.41 o
  -4  10   3       11.15       13.66      1.51 o
  -3  10   3        8.09        8.80      2.51 o
  -2  10   3       46.16       42.75      4.40 o
  -1  10   3       39.65       37.09      3.77 o
   0  10   3        2.74        5.66      2.51 o
   1  10   3      104.81       93.05      5.66 o
   2  10   3      226.95      215.01      8.17 o
   3  10   3       15.30       17.75      4.72 o
   4  10   3       87.06       81.92      4.21 o
   5  10   3        0.52        1.12      1.96 o
   6  10   3       65.68       63.30      4.21 o
   7  10   3       36.97       37.44      4.72 o
   8  10   3       23.50       23.04      3.31 o
  -8  11   3        4.70        0.00      2.20 o
  -7  11   3        1.54       -1.44      1.51 o
  -6  11   3       13.59       12.27      1.62 o
  -5  11   3       17.29       14.01      1.62 o
  -4  11   3        1.18       -1.89      1.89 o
  -3  11   3        9.31        6.92      2.51 o
  -2  11   3        6.28        3.77      2.51 o
  -1  11   3       14.01        8.80      3.14 o
   0  11   3      164.03      157.17      7.54 o
   1  11   3      364.60      341.38     11.32 o
   2  11   3       29.15       24.52      3.77 o
   3  11   3      272.60      291.09     10.69 o
   4  11   3      140.16      143.34      7.54 o
   5  11   3      117.44      118.82      6.92 o
   6  11   3        3.96        3.49      2.41 o
   7  11   3      113.77      116.79      5.44 o
  -6  12   3       36.98       44.64      4.40 o
  -5  12   3       35.18       42.12      4.40 o
  -4  12   3        6.33        4.40      2.51 o
  -3  12   3        0.59       -1.89      2.51 o
  -2  12   3        0.01        2.51      2.51 o
  -1  12   3       28.43       25.15      3.77 o
   0  12   3       72.50       68.53      5.66 o
   1  12   3        6.11        2.51      3.14 o
   2  12   3      102.05      113.79      6.92 o
   3  12   3      124.94      127.63      6.92 o
   4  12   3        0.11       -1.89      2.51 o
   5  12   3        8.92        8.17      3.77 o
  -3  13   3        0.13        0.00      3.14 o
  -2  13   3      187.33      217.53      8.80 o
  -1  13   3       16.35       14.46      3.77 o
   0  13   3       10.92       10.69      3.14 o
   1  13   3       51.28       60.98      5.03 o
 -14   0   4        6.54        5.03      2.41 o
 -13   0   4      106.83      108.63      4.83 o
 -12   0   4       14.83       18.35      2.03 o
 -11   0   4      264.56      279.31      5.21 o
 -10   0   4        6.80        4.99      1.39 o
  -9   0   4      459.67      429.42      8.62 o
  -8   0   4      226.56      210.59      3.88 o
  -7   0   4       67.26       71.37      2.03 o
  -6   0   4       44.03       32.00      1.39 o
  -5   0   4      501.52      535.51      6.70 o
  -4   0   4        0.15        0.50      0.42 o
  -3   0   4     3288.75     3211.48     41.47 o
  -2   0   4     3027.47     3151.45     42.08 o
  -1   0   4    22963.63    23456.12    376.55 o
   0   0   4    61854.43    57155.32   3254.64 o
   1   0   4     3964.63     3851.25     60.90 o
   2   0   4     2224.30     2069.06     25.97 o
   3   0   4       65.67       81.33      1.61 o
   4   0   4      439.31      434.93      6.39 o
   5   0   4     2142.50     2159.27     25.14 o
   6   0   4      480.69      444.27      8.41 o
   7   0   4      334.95      336.94      8.17 o
   8   0   4       61.67       59.07      3.14 o
   9   0   4      123.27      121.63      4.53 o
  10   0   4        1.38        0.39      2.83 o
  11   0   4       66.38       79.97      4.40 o
  12   0   4        2.22        3.39      2.09 o
 -14   1   4       41.46       41.13      2.28 o
 -13   1   4      113.06      110.90      3.13 o
 -12   1   4        1.32        0.14      1.03 o
 -11   1   4       20.77       20.28      1.31 o
 -10   1   4      289.23      281.51      3.61 o
  -9   1   4       32.97       37.81      1.46 o
  -8   1   4        3.07        6.16      1.65 o
  -7   1   4       80.77      100.77      1.86 o
  -6   1   4     1493.07     1579.22     12.90 o
  -5   1   4      402.18      412.31      3.87 o
  -4   1   4       15.69       22.73      0.61 o
  -3   1   4      728.41      712.08      7.16 o
  -2   1   4        4.47        9.76      0.34 o
  -1   1   4    11235.85    11491.55     90.95 o
   0   1   4        5.57       10.70      0.57 o
   1   1   4     1918.97     2039.21     22.16 o
   2   1   4      300.53      331.78      4.23 o
   3   1   4      259.22      237.87      2.78 o
   4   1   4      610.93      576.04      5.67 o
   5   1   4     1016.79     1063.98     11.94 o
   6   1   4        5.90        3.76      1.45 o
   7   1   4       76.82       72.36      2.23 o
   8   1   4      221.45      232.55      8.71 o
   9   1   4      182.52      184.48      3.88 o
  10   1   4      106.17      116.15      3.15 o
  11   1   4       31.71       28.17      1.91 o
  12   1   4       22.11       26.84      2.00 o
 -14   2   4        4.29        1.71      1.50 o
 -13   2   4      143.65      149.15      3.57 o
 -12   2   4       26.86       26.54      1.55 o
 -11   2   4        4.15        3.14      0.92 o
 -10   2   4      298.49      314.05      4.17 o
  -9   2   4      169.06      158.70      3.79 o
  -8   2   4        1.17       -0.08      0.66 o
  -7   2   4       81.06       89.71      1.59 o
  -6   2   4        0.19        0.54      0.48 o
  -5   2   4      670.63      726.95      6.24 o
  -4   2   4        1.39        0.76      0.31 o
  -3   2   4       49.84       47.13      0.95 o
  -2   2   4       16.47       14.54      0.52 o
  -1   2   4      573.84      595.24      5.27 o
   0   2   4      367.72      382.17      3.83 o
   1   2   4     1216.13     1278.58     17.30 o
   2   2   4       27.08       29.19      2.71 o
   3   2   4       14.25       18.86      0.94 o
   4   2   4      143.81      154.82      1.87 o
   5   2   4      283.76      325.66      3.65 o
   6   2   4      119.52      116.66      2.23 o
   7   2   4       16.74       20.14      1.36 o
   8   2   4        5.66        9.21      1.36 o
   9   2   4      190.01      194.83      3.93 o
  10   2   4       19.93       15.29      1.51 o
  11   2   4        7.34        7.20      1.61 o
  12   2   4        9.47        8.52      1.79 o
 -14   3   4       65.96       84.63      3.27 o
 -13   3   4        5.25        4.16      1.52 o
 -12   3   4        4.07        4.54      1.13 o
 -11   3   4      123.56      133.04      2.67 o
 -10   3   4        2.47        1.23      0.79 o
  -9   3   4       23.44       23.07      1.22 o
  -8   3   4       35.68       33.56      1.31 o
  -7   3   4       42.05       42.90      1.16 o
  -6   3   4        0.35        3.85      0.52 o
  -5   3   4      277.05      275.65      2.84 o
  -4   3   4       86.38       75.57      1.16 o
  -3   3   4      230.81      254.47      3.02 o
  -2   3   4      349.80      350.49      3.33 o
  -1   3   4     1917.11     1890.15     16.33 o
   0   3   4        7.36        3.34      0.44 o
   1   3   4      121.10      118.79      1.65 o
   2   3   4        0.94        4.22      0.85 o
   3   3   4     2028.18     2023.31     22.60 o
   4   3   4      218.73      197.56      3.27 o
   5   3   4      431.80      432.23      4.49 o
   6   3   4       11.94       15.70      1.01 o
   7   3   4      459.64      447.44      6.96 o
   8   3   4      188.21      195.02      3.99 o
   9   3   4       74.92       79.87      2.99 o
  10   3   4        9.47        6.68      2.61 o
  11   3   4       33.11       33.31      2.37 o
  12   3   4        0.26        0.61      1.43 o
 -14   4   4       31.61       28.95      2.99 o
 -13   4   4       20.64       29.61      2.08 o
 -12   4   4       92.33       90.20      2.78 o
 -11   4   4      359.83      335.31      4.95 o
 -10   4   4       80.84       77.16      2.00 o
  -9   4   4      157.84      139.26      2.48 o
  -8   4   4      232.50      228.47      3.20 o
  -7   4   4       41.73       43.45      1.41 o
  -6   4   4       66.85       75.58      1.55 o
  -5   4   4     1985.90     2242.38     18.89 o
  -4   4   4     1361.06     1456.76     11.76 o
  -3   4   4     2160.78     2366.74     27.12 o
  -2   4   4     3609.12     4024.56     31.86 o
  -1   4   4      781.11      867.76      7.90 o
   0   4   4     9528.44    10167.24     91.10 o
   1   4   4     3581.84     3857.95     43.48 o
   2   4   4      908.56      875.76     10.29 o
   3   4   4      117.71      109.98      2.63 o
   4   4   4     1108.28     1223.63     14.28 o
   5   4   4      483.22      457.80      6.34 o
   6   4   4      250.61      225.86      3.55 o
   7   4   4      264.34      247.04      4.13 o
   8   4   4        1.12       -0.34      0.99 o
   9   4   4       18.31       20.24      1.79 o
  10   4   4       35.86       37.93      3.36 o
  11   4   4       36.60       38.73      2.76 o
  12   4   4       11.46        8.78      1.79 o
 -13   5   4        2.59        4.47      1.81 o
 -12   5   4       28.91       32.33      1.92 o
 -11   5   4      111.42      104.43      2.69 o
 -10   5   4        4.96        1.99      0.94 o
  -9   5   4        4.28        2.63      0.87 o
  -8   5   4       41.95       41.85      1.67 o
  -7   5   4      403.53      406.37      4.55 o
  -6   5   4     1825.57     1724.93     16.33 o
  -5   5   4      158.56      202.33      2.35 o
  -4   5   4      999.18     1046.34      9.43 o
  -3   5   4     3016.87     3205.29     27.23 o
  -2   5   4       21.50       13.00      1.36 o
  -1   5   4      774.09      776.03      7.78 o
   0   5   4       51.93       52.32      1.43 o
   1   5   4     1279.57     1290.03     15.97 o
   2   5   4       48.61       62.95      2.39 o
   3   5   4       10.85       12.14      1.68 o
   4   5   4       51.72       54.66      3.27 o
   5   5   4      190.26      181.46      4.20 o
   6   5   4       57.32       52.90      2.56 o
   7   5   4        0.54       -0.21      0.88 o
   8   5   4       70.16       65.81      2.14 o
   9   5   4       37.33       34.32      1.93 o
  10   5   4       87.18       86.22      2.90 o
  11   5   4       24.64       29.17      2.22 o
 -13   6   4       24.59       33.04      2.73 o
 -12   6   4        0.02       -1.61      1.61 o
 -11   6   4        3.45        3.49      1.24 o
 -10   6   4       68.30       71.68      2.40 o
  -9   6   4      180.87      179.99      3.26 o
  -8   6   4        4.96        6.96      1.37 o
  -7   6   4        0.88        0.53      0.72 o
  -6   6   4       27.29       27.96      1.27 o
  -5   6   4     2401.30     2414.76     18.16 o
  -4   6   4        0.65        1.65      0.41 o
  -3   6   4        3.45        2.35      0.42 o
  -2   6   4      454.08      470.97      5.68 o
  -1   6   4      139.65      156.03      3.03 o
   0   6   4      612.36      628.50      7.02 o
   1   6   4     1152.65     1211.98     14.37 o
   2   6   4       38.62       39.07      3.24 o
   3   6   4       83.27       75.04      3.91 o
   4   6   4      216.23      217.27      6.61 o
   5   6   4       21.68       20.42      5.03 o
   6   6   4      100.48       94.07      5.09 o
   7   6   4        9.27        7.33      1.61 o
   8   6   4      273.80      273.89      6.02 o
   9   6   4      178.17      180.25      4.35 o
  10   6   4       18.09       16.58      3.02 o
  11   6   4       81.25       86.70      4.98 o
 -12   7   4        1.28        2.97      1.74 o
 -11   7   4      155.04      150.24      4.48 o
 -10   7   4       56.12       59.53      2.42 o
  -9   7   4        0.74        2.64      1.08 o
  -8   7   4       38.22       41.35      1.80 o
  -7   7   4        0.16       -0.78      0.78 o
  -6   7   4      174.43      174.19      3.89 o
  -5   7   4       84.62       83.23      2.00 o
  -4   7   4      161.41      169.49      3.46 o
  -3   7   4        0.38       -0.63      0.63 o
  -2   7   4       66.78       70.57      1.78 o
  -1   7   4      108.09      120.30      2.28 o
   0   7   4      264.44      280.49      5.08 o
   1   7   4      167.97      156.79      3.63 o
   2   7   4      124.91      126.91      5.17 o
   3   7   4      850.02      851.80     12.57 o
   4   7   4       19.44       20.54      1.92 o
   5   7   4       89.32       84.51      3.23 o
   6   7   4       82.04       82.23      3.30 o
   7   7   4      143.04      142.61      4.20 o
   8   7   4       65.80       67.44      3.46 o
   9   7   4       22.72       27.43      4.24 o
  10   7   4        0.55       -2.14      2.88 o
 -11   8   4       25.30       27.92      2.28 o
 -10   8   4        5.12        6.37      1.74 o
  -9   8   4      137.41      129.69      3.86 o
  -8   8   4        0.80        6.22      1.29 o
  -7   8   4      132.39      119.80      3.06 o
  -6   8   4      168.92      161.44      3.36 o
  -5   8   4       87.90       82.79      2.22 o
  -4   8   4      597.25      607.37      9.67 o
  -3   8   4      207.47      213.43      4.59 o
  -2   8   4       97.63       94.30      4.72 o
  -1   8   4       72.62       74.23      2.65 o
   0   8   4       52.44       47.29      2.67 o
   1   8   4      138.97      130.30      4.56 o
   2   8   4      581.72      585.39      9.31 o
   3   8   4       27.05       28.99      2.18 o
   4   8   4      616.43      623.60     10.03 o
   5   8   4       30.54       32.94      2.28 o
   6   8   4       80.80       77.41      6.92 o
   7   8   4        8.18        5.28      1.74 o
   8   8   4      144.13      152.55      4.64 o
   9   8   4        4.53        4.17      1.98 o
  10   8   4        3.65        5.85      2.18 o
 -11   9   4        1.22        0.79      1.67 o
 -10   9   4       21.59       28.17      2.28 o
  -9   9   4       12.67       11.14      1.74 o
  -8   9   4       11.78       13.50      1.74 o
  -7   9   4      333.58      335.55      6.28 o
  -6   9   4      150.55      151.22      3.58 o
  -5   9   4      381.94      368.87     12.04 o
  -4   9   4       30.78       28.44      2.86 o
  -3   9   4     2565.89     2508.95     71.67 o
  -2   9   4     1037.20      960.46     29.23 o
  -1   9   4       91.38       74.90      3.76 o
   0   9   4      572.79      521.28     14.15 o
   1   9   4      256.77      241.66      5.19 o
   2   9   4       11.49        9.26      1.81 o
   3   9   4        4.30        2.07      1.55 o
   4   9   4       41.40       41.76      2.65 o
   5   9   4        6.98        5.47      1.92 o
   6   9   4      249.36      243.63      5.92 o
   7   9   4       90.70       93.84      3.83 o
   8   9   4        3.65        1.81      1.92 o
   9   9   4      104.63      114.80      4.39 o
  -9  10   4      255.59      268.53      5.60 o
  -8  10   4       15.50       17.28      1.79 o
  -7  10   4        8.53        7.10      1.44 o
  -6  10   4       87.96       89.90      5.66 o
  -5  10   4      134.64      149.00      6.92 o
  -4  10   4       73.02       79.84      5.03 o
  -3  10   4       62.81       55.95      4.40 o
  -2  10   4        0.45        0.00      2.51 o
  -1  10   4      252.22      257.82      6.88 o
   0  10   4       30.19       19.95      2.41 o
   1  10   4       16.21       11.84      2.22 o
   2  10   4       12.39       16.46      5.03 o
   3  10   4       30.99       29.43      2.49 o
   4  10   4        0.31       -1.55      1.55 o
   5  10   4       94.29       96.90      3.83 o
   6  10   4        1.91        1.66      1.92 o
   7  10   4        2.15        2.00      2.41 o
   8  10   4        8.63        5.03      3.77 o
  -8  11   4        4.62        3.77      3.14 o
  -7  11   4        9.43        8.80      3.14 o
  -6  11   4        6.18        8.80      3.14 o
  -5  11   4        8.73        6.92      3.14 o
  -4  11   4        1.66        1.26      2.51 o
  -3  11   4       56.47       52.81      5.03 o
  -2  11   4       12.33       10.69      3.14 o
  -1  11   4        8.41        6.92      3.14 o
   0  11   4       10.66        8.17      3.14 o
   1  11   4        3.29        3.14      3.14 o
   2  11   4       44.71       45.89      5.03 o
   3  11   4        5.16        2.51      3.14 o
   4  11   4        6.29        6.92      3.14 o
   5  11   4       44.06       35.17      3.31 o
   6  11   4        3.00       -0.51      2.41 o
  -6  12   4       61.85       57.21      5.03 o
  -5  12   4        1.80        1.26      2.51 o
  -4  12   4       74.34       80.47      5.66 o
  -3  12   4        1.11        0.63      3.14 o
  -2  12   4       33.88       33.32      4.40 o
  -1  12   4      118.14      127.63      6.92 o
   0  12   4       33.82       26.41      3.77 o
   1  12   4        0.04       -2.51      2.51 o
   2  12   4        1.13        1.26      3.14 o
   3  12   4       53.55       54.70      5.66 o
   4  12   4        8.41        6.29      3.77 o
  -2  13   4      169.41      179.81      8.80 o
  -1  13   4       58.92       67.90      5.66 o
   0  13   4       72.49       75.44      5.66 o
 -14   1   5        0.03       -1.39      1.43 o
 -13   1   5       73.26       91.27      3.30 o
 -12   1   5      134.48      138.80      3.07 o
 -11   1   5       53.48       48.11      1.96 o
 -10   1   5       15.87       18.14      1.25 o
  -9   1   5      234.38      210.64      3.16 o
  -8   1   5      664.76      636.37      6.51 o
  -7   1   5      148.10      152.09      2.11 o
  -6   1   5      498.06      585.58      5.12 o
  -5   1   5     1645.82     1698.06     13.62 o
  -4   1   5     1106.53     1096.44     10.55 o
  -3   1   5      365.19      385.44      4.12 o
  -2   1   5       90.05       80.43      1.29 o
  -1   1   5     1593.08     1581.52     16.37 o
   0   1   5      495.05      513.58      5.31 o
   1   1   5        0.47        0.72      0.38 o
   2   1   5      598.90      603.56      8.17 o
   3   1   5      330.68      349.43      4.62 o
   4   1   5      176.96      161.50      2.14 o
   5   1   5     2255.36     2350.21     27.74 o
   6   1   5      237.35      241.03      3.88 o
   7   1   5       21.22       23.72      1.39 o
   8   1   5      911.99      914.57     13.34 o
   9   1   5      122.80      123.98      3.20 o
  10   1   5       40.34       37.85      2.13 o
  11   1   5       56.98       68.77      2.66 o
  12   1   5        2.52        3.21      1.43 o
 -14   2   5        1.97        1.37      2.30 o
 -13   2   5        1.97       -0.27      1.43 o
 -12   2   5      113.65      115.30      2.79 o
 -11   2   5       14.53       17.84      1.33 o
 -10   2   5        2.03        1.26      0.82 o
  -9   2   5     1843.38     1717.44     15.51 o
  -8   2   5       21.11       23.50      1.07 o
  -7   2   5      203.83      178.37      2.54 o
  -6   2   5      851.95      805.25      6.95 o
  -5   2   5     2673.57     2798.90     21.98 o
  -4   2   5       15.77       20.72      0.87 o
  -3   2   5      135.89      128.60      1.89 o
  -2   2   5        0.60        4.14      0.74 o
  -1   2   5     1472.53     1489.57     12.16 o
   0   2   5      253.39      271.22      3.10 o
   1   2   5        3.51        1.57      0.51 o
   2   2   5      430.29      466.74      6.51 o
   3   2   5      227.50      205.03      3.12 o
   4   2   5      668.37      601.67      8.44 o
   5   2   5       13.81       13.84      1.00 o
   6   2   5      405.44      392.32      5.41 o
   7   2   5      443.29      426.52      6.05 o
   8   2   5      897.98      934.25     13.61 o
   9   2   5       48.06       43.65      2.03 o
  10   2   5       57.48       62.82      2.61 o
  11   2   5       62.30       73.49      2.99 o
  12   2   5       56.43       72.93      4.15 o
 -14   3   5       57.71       71.13      3.08 o
 -13   3   5       90.91       89.60      3.17 o
 -12   3   5      103.73      101.80      2.69 o
 -11   3   5       97.57       81.62      2.17 o
 -10   3   5      151.00      136.47      2.71 o
  -9   3   5      143.65      146.84      2.54 o
  -8   3   5      205.11      195.20      2.84 o
  -7   3   5      148.43      142.16      2.23 o
  -6   3   5      258.71      257.92      2.87 o
  -5   3   5       71.72       83.12      1.41 o
  -4   3   5      223.30      207.88      2.81 o
  -3   3   5      831.81      828.18     13.70 o
  -2   3   5      475.73      491.08      4.84 o
  -1   3   5        2.70        1.07      0.39 o
   0   3   5       41.92       57.84      2.36 o
   1   3   5      511.69      522.77      5.84 o
   2   3   5        5.65       10.54      1.45 o
   3   3   5       89.61       77.13      1.95 o
   4   3   5     1086.24     1086.08     12.78 o
   5   3   5       51.50       48.85      1.85 o
   6   3   5       26.00       23.03      1.55 o
   7   3   5       23.19       26.44      1.34 o
   8   3   5      128.36      119.21      3.16 o
   9   3   5      199.49      200.18      4.41 o
  10   3   5        0.27       -1.01      1.01 o
  11   3   5       34.40       34.24      2.29 o
  12   3   5        6.91        6.30      1.92 o
 -14   4   5        1.82        1.14      1.43 o
 -13   4   5        0.35        0.29      1.36 o
 -12   4   5       25.15       27.09      2.39 o
 -11   4   5       53.11       50.02      2.16 o
 -10   4   5        5.85        6.91      0.95 o
  -9   4   5       17.48       17.89      1.17 o
  -8   4   5      115.18      110.24      2.15 o
  -7   4   5      458.97      439.96      4.80 o
  -6   4   5      155.87      168.74      2.14 o
  -5   4   5       57.24       54.31      1.73 o
  -4   4   5     2640.37     2692.09     24.96 o
  -3   4   5      303.07      285.89      3.08 o
  -2   4   5        7.51       11.21      0.74 o
  -1   4   5      131.74      131.32      2.18 o
   0   4   5      605.52      605.79      6.27 o
   1   4   5      646.98      614.67      6.85 o
   2   4   5       22.43       28.04      1.36 o
   3   4   5        1.68        1.89      0.89 o
   4   4   5      793.32      795.51      9.72 o
   5   4   5       15.52       15.76      1.20 o
   6   4   5       63.27       66.90      3.47 o
   7   4   5        0.06       -1.62      1.62 o
   8   4   5        0.03        0.63      1.62 o
   9   4   5       79.78       78.47      4.09 o
  10   4   5       25.76       24.30      3.02 o
  11   4   5        8.23        4.34      2.51 o
 -13   5   5       39.09       42.81      2.44 o
 -12   5   5       39.95       41.73      2.16 o
 -11   5   5        3.84        3.03      1.09 o
 -10   5   5       52.61       49.61      1.84 o
  -9   5   5      150.39      143.44      2.82 o
  -8   5   5       31.22       28.33      1.22 o
  -7   5   5      221.08      209.92      2.90 o
  -6   5   5      158.46      173.94      2.35 o
  -5   5   5     1480.98     1408.86     13.75 o
  -4   5   5      289.73      290.44      3.67 o
  -3   5   5      149.27      178.42      2.32 o
  -2   5   5       87.76       76.71      1.76 o
  -1   5   5      426.23      419.99      4.69 o
   0   5   5        7.28       10.27      1.22 o
   1   5   5       97.01       90.77      1.84 o
   2   5   5       14.04       16.41      1.07 o
   3   5   5      903.62      910.67     12.93 o
   4   5   5       95.42      103.40      3.93 o
   5   5   5      644.75      624.08      9.66 o
   6   5   5       53.94       50.87      2.49 o
   7   5   5       46.06       43.00      3.31 o
   8   5   5       67.48       60.04      3.71 o
   9   5   5       54.03       61.20      4.07 o
  10   5   5       46.78       49.04      8.49 o
  11   5   5       26.46       30.50      3.14 o
 -13   6   5        6.20        6.63      1.68 o
 -12   6   5       13.44       15.78      1.76 o
 -11   6   5       76.52       80.68      2.64 o
 -10   6   5       42.65       44.81      2.04 o
  -9   6   5      154.66      149.11      3.17 o
  -8   6   5       17.15       18.01      1.24 o
  -7   6   5       27.33       28.19      1.26 o
  -6   6   5      164.67      155.13      2.34 o
  -5   6   5     1787.08     1781.40     15.86 o
  -4   6   5        2.65        6.47      1.50 o
  -3   6   5       23.07       25.92      0.99 o
  -2   6   5      153.54      141.49      3.27 o
  -1   6   5      153.70      138.23      2.47 o
   0   6   5      135.79      141.05      2.81 o
   1   6   5       63.38       68.75      2.54 o
   2   6   5       11.23       11.31      1.48 o
   3   6   5      170.76      157.11      4.14 o
   4   6   5      690.31      691.67     11.88 o
   5   6   5       13.50       15.71      1.92 o
   6   6   5      124.51      127.54      5.61 o
   7   6   5      193.88      184.69      5.89 o
   8   6   5      268.31      274.42     12.57 o
   9   6   5        0.10        0.25      2.83 o
  10   6   5        7.43        9.62      2.67 o
 -12   7   5        7.64        6.77      1.59 o
 -11   7   5       12.93       20.57      1.89 o
 -10   7   5       25.21       20.53      1.54 o
  -9   7   5        0.71       -0.07      1.08 o
  -8   7   5      174.47      157.59      3.86 o
  -7   7   5       18.38       16.85      1.21 o
  -6   7   5      741.93      721.03      9.88 o
  -5   7   5      253.34      256.50      4.63 o
  -4   7   5        4.14        7.84      0.98 o
  -3   7   5      371.09      360.47      5.49 o
  -2   7   5      912.23      878.29     10.75 o
  -1   7   5      366.85      365.89      6.26 o
   0   7   5       24.54       27.22      2.86 o
   1   7   5        5.44        3.77      1.18 o
   2   7   5       19.04       21.82      1.81 o
   3   7   5      776.00      781.22     11.84 o
   4   7   5      349.47      349.45      7.29 o
   5   7   5      142.59      151.16      5.97 o
   6   7   5      239.58      240.40      5.51 o
   7   7   5      108.88      110.99      3.91 o
   8   7   5       32.24       39.14      3.47 o
   9   7   5        0.00        1.14      2.18 o
  10   7   5       26.39       26.98      3.47 o
 -11   8   5       88.00       90.37      3.48 o
 -10   8   5        2.59        2.15      1.22 o
  -9   8   5       79.66       77.54      2.69 o
  -8   8   5      221.42      223.44      4.11 o
  -7   8   5      150.99      154.63      5.93 o
  -6   8   5       10.73        9.80      1.67 o
  -5   8   5       73.84       66.39      3.35 o
  -4   8   5     1127.17     1095.05     57.08 o
  -3   8   5      231.70      237.20      5.08 o
  -2   8   5       11.47        8.73      1.45 o
  -1   8   5       67.31       64.46      3.56 o
   0   8   5      326.76      315.00      5.92 o
   1   8   5      137.83      142.89      3.74 o
   2   8   5        0.24        0.57      1.29 o
   3   8   5       54.47       51.77      2.86 o
   4   8   5      301.05      313.72      6.28 o
   5   8   5      105.08      120.34      3.96 o
   6   8   5       24.20       22.81      2.36 o
   7   8   5        1.77        0.39      1.98 o
   8   8   5        1.01        1.42      2.33 o
   9   8   5        0.42       -1.31      2.56 o
 -10   9   5       29.56       28.78      2.28 o
  -9   9   5       56.94       56.60      3.93 o
  -8   9   5      110.20      110.20      3.96 o
  -7   9   5        2.34        3.19      1.67 o
  -6   9   5        3.13        3.10      2.23 o
  -5   9   5      500.87      495.52     14.20 o
  -4   9   5        4.62        3.77      1.78 o
  -3   9   5       20.13       15.51      2.51 o
  -2   9   5       70.74       69.58      3.76 o
  -1   9   5      433.26      382.31      8.66 o
   0   9   5      135.95      113.88      4.45 o
   1   9   5        1.36        0.00      1.45 o
   2   9   5      111.93      100.61      3.63 o
   3   9   5      123.92      122.22      3.99 o
   4   9   5        2.29        1.12      1.55 o
   5   9   5      273.40      276.84      6.28 o
   6   9   5        8.89        6.71      2.56 o
   7   9   5       85.39       86.81      3.83 o
   8   9   5        4.71        6.06      2.12 o
  -9  10   5       28.34       27.96      4.09 o
  -8  10   5       18.48       17.60      4.72 o
  -7  10   5       86.88       88.65      5.66 o
  -6  10   5       73.17       72.30      5.66 o
  -5  10   5      280.66      298.78     10.37 o
  -4  10   5       68.39       68.18      3.76 o
  -3  10   5      257.56      255.71      6.88 o
  -2  10   5       51.98       44.72      3.56 o
  -1  10   5      171.92      165.69      5.54 o
   0  10   5      110.17      123.23      4.89 o
   1  10   5      160.57      175.47      5.54 o
   2  10   5       32.92       31.19      2.40 o
   3  10   5       80.61       87.08      3.74 o
   4  10   5        0.09        0.44      2.27 o
   5  10   5      141.77      146.90      4.69 o
   6  10   5        0.43        0.46      2.41 o
   7  10   5       33.10       33.10      3.31 o
  -8  11   5       12.57        7.54      3.14 o
  -7  11   5        0.17       -2.51      2.51 o
  -6  11   5      335.16      357.73     12.57 o
  -5  11   5      125.97      121.34      6.92 o
  -4  11   5        2.15       -1.26      2.51 o
  -3  11   5       65.96       62.24      5.66 o
  -2  11   5      251.16      228.22      9.43 o
  -1  11   5      283.43      262.17     10.06 o
   0  11   5       20.03       18.88      2.67 o
   1  11   5        0.17        1.26      2.22 o
   2  11   5      216.88      219.19      6.92 o
   3  11   5      149.78      153.73      5.78 o
   4  11   5       27.27       28.64      3.11 o
   5  11   5       20.06       22.62      2.65 o
  -6  12   5        0.04       -0.63      3.14 o
  -5  12   5       51.81       46.52      5.03 o
  -4  12   5      186.01      177.29      8.17 o
  -3  12   5      146.03      162.20      8.17 o
  -2  12   5        0.14        1.89      3.14 o
  -1  12   5       10.77        6.29      3.77 o
   0  12   5      237.31      269.71     10.69 o
   1  12   5       19.23       18.23      3.77 o
   2  12   5        0.42        1.26      3.14 o
   3  12   5        2.87        1.89      3.14 o
 -14   0   6       83.77      117.02      5.44 o
 -13   0   6       38.85       43.17      3.47 o
 -12   0   6       17.91       19.45      2.03 o
 -11   0   6        0.20        0.94      1.29 o
 -10   0   6      342.18      344.69     10.26 o
  -9   0   6     2132.52     2128.09     29.26 o
  -8   0   6      134.60      133.43      3.51 o
  -7   0   6       67.50       58.92      3.07 o
  -6   0   6     3213.19     3251.16     40.10 o
  -5   0   6     1890.38     1789.32     23.84 o
  -4   0   6       47.62       36.71      3.61 o
  -3   0   6      256.24      272.57      5.99 o
  -2   0   6      250.87      229.79      5.33 o
  -1   0   6      525.70      666.11     12.22 o
   0   0   6        3.31       -0.42      0.73 o
   1   0   6     3276.05     3307.32     52.90 o
   2   0   6      595.35      612.35     15.72 o
   3   0   6       73.20       93.68      4.40 o
   4   0   6      654.23      682.11     11.46 o
   5   0   6       35.93       30.16      2.37 o
   6   0   6       40.42       37.57      2.18 o
   7   0   6       15.64       18.48      1.89 o
   8   0   6      205.27      225.80     17.29 o
   9   0   6      325.50      316.82      7.40 o
  10   0   6      175.06      167.68      5.12 o
  11   0   6        0.75       -1.69      1.69 o
 -14   1   6        3.49        2.17      1.58 o
 -13   1   6       13.46       15.99      1.95 o
 -12   1   6       86.24       90.28      2.83 o
 -11   1   6       37.38       32.70      1.59 o
 -10   1   6      555.06      516.89      6.49 o
  -9   1   6        1.97        3.26      0.94 o
  -8   1   6      361.74      342.58      4.47 o
  -7   1   6      392.36      338.53      3.91 o
  -6   1   6      637.86      601.80      5.95 o
  -5   1   6      843.99      904.94      8.03 o
  -4   1   6      214.51      187.90      2.48 o
  -3   1   6     1320.85     1278.82     12.19 o
  -2   1   6     3415.55     3550.26     41.00 o
  -1   1   6      914.11      906.05     10.11 o
   0   1   6      236.07      254.76      3.29 o
   1   1   6      500.52      505.07      7.62 o
   2   1   6      309.19      287.25      3.79 o
   3   1   6      599.09      576.58      7.03 o
   4   1   6       57.04       64.68      1.81 o
   5   1   6      110.93      116.33      2.96 o
   6   1   6        6.03        4.72      1.85 o
   7   1   6       60.42       58.17      2.26 o
   8   1   6        0.39        2.38      1.13 o
   9   1   6        8.40        5.13      1.19 o
  10   1   6        0.75       -1.05      1.63 o
  11   1   6       86.67       90.50      2.81 o
 -14   2   6        4.11        1.32      1.58 o
 -13   2   6        4.81        3.75      1.58 o
 -12   2   6       11.16        9.87      1.46 o
 -11   2   6       27.24       28.06      1.53 o
 -10   2   6       16.88       15.58      1.29 o
  -9   2   6      147.43      154.03      2.66 o
  -8   2   6       64.29       58.16      1.54 o
  -7   2   6       65.94       66.75      1.51 o
  -6   2   6       16.77       17.20      1.00 o
  -5   2   6      928.96      944.98      9.53 o
  -4   2   6      352.28      383.38      4.40 o
  -3   2   6       50.50       50.68      1.18 o
  -2   2   6      658.80      644.98      6.49 o
  -1   2   6      288.59      329.68      3.46 o
   0   2   6      897.93      948.27     10.24 o
   1   2   6       12.75       24.39      3.53 o
   2   2   6      232.71      226.44      3.57 o
   3   2   6     1249.36     1273.37     13.02 o
   4   2   6       36.68       38.30      1.74 o
   5   2   6       38.16       38.33      1.98 o
   6   2   6      127.47      131.05      3.42 o
   7   2   6       83.43       94.81      3.23 o
   8   2   6        0.75        4.43      1.09 o
   9   2   6       50.45       57.51      2.64 o
  10   2   6       69.75       74.09      2.77 o
  11   2   6        0.55        0.48      1.09 o
 -14   3   6        0.01        1.85      2.97 o
 -13   3   6        0.17        1.14      1.43 o
 -12   3   6        3.89        7.06      1.37 o
 -11   3   6       17.38       11.30      1.20 o
 -10   3   6      169.61      152.15      2.80 o
  -9   3   6      169.16      165.66      2.80 o
  -8   3   6      247.32      231.82      3.20 o
  -7   3   6      395.09      351.47      3.63 o
  -6   3   6     1795.50     1852.30     17.82 o
  -5   3   6        0.08        0.73      0.64 o
  -4   3   6      456.85      405.27      4.68 o
  -3   3   6      712.44      694.34      7.16 o
  -2   3   6     1702.93     1727.64     15.10 o
  -1   3   6     1031.71     1108.79     16.86 o
   0   3   6      893.56      923.04      9.92 o
   1   3   6      736.76      763.97      9.25 o
   2   3   6      255.38      234.99      3.85 o
   3   3   6       28.65       25.42      2.00 o
   4   3   6      173.69      184.90      3.83 o
   5   3   6       20.21       20.45      1.55 o
   6   3   6       25.33       24.49      1.74 o
   7   3   6        0.01       -1.36      1.36 o
   8   3   6       24.66       24.80      2.56 o
   9   3   6        3.26        0.50      5.66 o
  10   3   6        7.92        1.63      5.03 o
  11   3   6        2.79       -2.83      2.83 o
 -14   4   6       13.67       22.33      2.89 o
 -13   4   6       91.78       98.08      3.74 o
 -12   4   6        8.46       11.88      1.88 o
 -11   4   6        3.75        3.22      1.00 o
 -10   4   6      411.88      427.00      5.23 o
  -9   4   6     1228.82     1174.35     11.17 o
  -8   4   6       37.90       38.01      1.40 o
  -7   4   6       62.58       64.13      1.29 o
  -6   4   6     2021.60     1966.50     18.90 o
  -5   4   6      497.93      476.43      5.45 o
  -4   4   6       90.05       77.85      1.84 o
  -3   4   6       19.61       16.38      0.76 o
  -2   4   6        1.24        2.58      0.50 o
  -1   4   6      161.34      131.04      2.17 o
   0   4   6      456.00      415.68      5.15 o
   1   4   6      633.81      628.25      7.07 o
   2   4   6       55.30       57.83      1.71 o
   3   4   6        0.07        0.17      0.68 o
   4   4   6        5.09        2.23      1.18 o
   5   4   6      193.16      178.37      4.98 o
   6   4   6        0.18       -1.57      1.57 o
   7   4   6       46.69       43.14      3.02 o
   8   4   6       37.54       38.81      5.03 o
   9   4   6        3.92        1.26      4.72 o
  10   4   6        2.65       -2.51      2.51 o
  11   4   6        0.01       -3.77      3.77 o
 -13   5   6        4.06        1.97      1.56 o
 -12   5   6       36.98       37.26      1.99 o
 -11   5   6        0.04       -0.99      0.99 o
 -10   5   6       69.98       60.60      2.39 o
  -9   5   6       39.52       34.62      1.49 o
  -8   5   6       28.56       23.35      1.29 o
  -7   5   6       94.78       93.99      2.20 o
  -6   5   6      422.50      441.89      5.87 o
  -5   5   6      219.65      232.49      3.42 o
  -4   5   6      104.42      110.18      1.99 o
  -3   5   6      409.72      437.15      4.68 o
  -2   5   6      119.70      115.16      3.04 o
  -1   5   6       14.99       11.79      0.94 o
   0   5   6      315.97      319.60      4.70 o
   1   5   6      170.71      167.85      2.69 o
   2   5   6       39.47       37.41      2.09 o
   3   5   6      532.41      511.26      8.21 o
   4   5   6      529.23      525.03     10.38 o
   5   5   6      185.09      190.98      8.80 o
   6   5   6        1.64       -0.94      1.62 o
   7   5   6       23.45       23.70      2.56 o
   8   5   6      238.97      247.87      9.74 o
   9   5   6       26.34       30.22      3.14 o
  10   5   6       25.81       19.10      5.03 o
 -13   6   6        7.34        1.27      1.52 o
 -12   6   6       20.43       18.95      1.89 o
 -11   6   6       31.64       31.95      1.95 o
 -10   6   6        5.24        4.03      1.12 o
  -9   6   6       38.87       37.59      2.47 o
  -8   6   6      145.96      141.79      3.60 o
  -7   6   6      282.87      279.03      4.09 o
  -6   6   6      415.76      411.33      5.20 o
  -5   6   6      504.51      499.82      6.31 o
  -4   6   6        2.21        4.58      0.98 o
  -3   6   6       42.25       42.04      1.31 o
  -2   6   6      976.94      971.47     10.72 o
  -1   6   6      351.64      351.69      4.71 o
   0   6   6       73.28       87.40      2.42 o
   1   6   6      159.37      159.66      3.74 o
   2   6   6     1517.62     1513.84     20.41 o
   3   6   6      716.89      726.89     10.98 o
   4   6   6      731.73      755.96     14.77 o
   5   6   6      112.25      105.34      8.17 o
   6   6   6       53.38       54.23      3.47 o
   7   6   6       30.11       26.14      2.67 o
   8   6   6       19.37       18.47      2.67 o
   9   6   6        3.29        3.83      2.18 o
  10   6   6        1.41       -2.18      2.18 o
 -12   7   6       12.38       16.36      1.72 o
 -11   7   6        8.24       10.12      1.62 o
 -10   7   6       35.55       32.21      1.68 o
  -9   7   6       16.28       14.05      1.64 o
  -8   7   6       10.01       10.87      1.64 o
  -7   7   6       10.48        8.65      1.32 o
  -6   7   6     1165.93     1195.07     15.13 o
  -5   7   6       41.90       42.99      2.27 o
  -4   7   6      278.15      272.89      4.21 o
  -3   7   6      343.43      331.05      6.28 o
  -2   7   6      237.01      234.21      3.71 o
  -1   7   6      184.97      176.53      3.46 o
   0   7   6       70.53       68.15      2.90 o
   1   7   6      369.00      347.04      7.85 o
   2   7   6      618.04      577.51      9.19 o
   3   7   6        1.61        2.42      1.55 o
   4   7   6      354.83      367.02      6.88 o
   5   7   6        6.82       11.11      2.09 o
   6   7   6       75.06       77.33      4.53 o
   7   7   6        1.70        1.26      2.09 o
   8   7   6       57.30       63.68      8.80 o
   9   7   6       62.01       74.99      4.72 o
 -11   8   6       50.71       48.23      2.36 o
 -10   8   6      150.80      171.04      5.06 o
  -9   8   6      108.27      109.22      3.96 o
  -8   8   6        2.90        5.66      1.67 o
  -7   8   6      100.53       98.72      3.86 o
  -6   8   6      265.85      247.88      5.56 o
  -5   8   6      351.02      348.34      6.77 o
  -4   8   6      223.50      212.75      5.99 o
  -3   8   6       60.88       78.27      3.56 o
  -2   8   6       13.81        6.60      1.78 o
  -1   8   6      210.53      185.65      4.36 o
   0   8   6       99.21      106.77      3.58 o
   1   8   6       41.73       38.96      2.37 o
   2   8   6      744.15      717.82     11.24 o
   3   8   6       53.65       60.59      3.01 o
   4   8   6        1.91        3.06      2.69 o
   5   8   6      509.73      508.49     11.33 o
   6   8   6      150.40      153.26      5.97 o
   7   8   6       21.54       15.76      3.02 o
   8   8   6        0.55       -0.97      2.20 o
 -10   9   6       55.12       64.47      3.67 o
  -9   9   6      110.09      104.57      4.99 o
  -8   9   6        5.63        2.51      1.55 o
  -7   9   6        4.44        0.36      1.55 o
  -6   9   6       14.98       18.59      3.34 o
  -5   9   6        6.28        5.80      1.96 o
  -4   9   6      181.61      172.00      8.17 o
  -3   9   6        0.01        1.57      1.78 o
  -2   9   6       15.32        9.89      2.22 o
  -1   9   6      207.16      191.23     14.15 o
   0   9   6      248.47      250.69      5.44 o
   1   9   6       60.80       66.77      3.01 o
   2   9   6        8.41        6.72      1.67 o
   3   9   6       79.14       91.52      3.74 o
   4   9   6      493.39      507.55      9.06 o
   5   9   6      180.73      176.69      6.08 o
   6   9   6       27.41       30.86      3.27 o
   7   9   6       11.76       13.45      4.09 o
  -9  10   6        0.05        2.06      2.41 o
  -8  10   6        0.14        0.87      1.67 o
  -7  10   6        0.21       -1.26      1.78 o
  -6  10   6       26.17       25.25      4.40 o
  -5  10   6        0.42       -1.78      1.78 o
  -4  10   6        2.05        1.89      1.78 o
  -3  10   6        9.27        5.73      2.20 o
  -2  10   6      307.21      308.39     10.06 o
  -1  10   6      236.12      231.13      8.80 o
   0  10   6        1.30       -1.57      1.78 o
   1  10   6       19.48       18.88      2.67 o
   2  10   6      277.63      297.59      6.53 o
   3  10   6      139.04      146.58      4.47 o
   4  10   6       19.14       15.02      2.28 o
   5  10   6       35.26       40.80      3.01 o
   6  10   6      107.10      126.20      4.64 o
  -7  11   6       11.59        9.43      3.77 o
  -6  11   6       16.46       21.38      3.77 o
  -5  11   6        2.21        1.26      3.14 o
  -4  11   6        0.98       -0.42      1.96 o
  -3  11   6       68.61       57.36      4.72 o
  -2  11   6       60.72       51.38      3.76 o
  -1  11   6        3.71        0.91      1.96 o
   0  11   6       10.55        5.97      2.83 o
   1  11   6        1.66        1.26      2.22 o
   2  11   6       98.04      114.55      5.10 o
   3  11   6        1.48       -1.82      1.96 o
   4  11   6       17.20       20.38      2.86 o
   5  11   6        0.71       -1.66      1.92 o
  -5  12   6        1.07        1.26      3.14 o
  -4  12   6        9.96        9.43      3.77 o
  -3  12   6        1.75       -3.14      3.14 o
  -2  12   6       19.70       23.89      4.40 o
  -1  12   6       59.15       58.47      5.66 o
   0  12   6       10.29        2.51      3.14 o
   1  12   6       89.03       92.78      4.89 o
   2  12   6      227.91      234.42     12.57 o
 -14   1   7        7.16        5.73      1.76 o
 -13   1   7       60.32       59.32      3.45 o
 -12   1   7        1.79        1.01      1.17 o
 -11   1   7       55.17       50.91      1.98 o
 -10   1   7      306.55      317.08      4.83 o
  -9   1   7       11.66       11.42      1.09 o
  -8   1   7       75.72       74.59      1.90 o
  -7   1   7       40.28       48.13      1.27 o
  -6   1   7       88.00       80.96      1.61 o
  -5   1   7      299.06      279.68      3.56 o
  -4   1   7      881.64      918.43      9.14 o
  -3   1   7       13.32       10.61      0.94 o
  -2   1   7        0.47        3.66      1.54 o
  -1   1   7     3841.81     3961.79     40.74 o
   0   1   7     3508.35     3554.04     36.37 o
   1   1   7      844.95      966.40     13.79 o
   2   1   7      186.09      194.81      6.60 o
   3   1   7     1026.80      975.93     17.11 o
   4   1   7       72.99       57.40      1.54 o
   5   1   7       96.13       98.81      2.74 o
   6   1   7        0.24        2.01      3.44 o
   7   1   7       60.31       60.09      3.94 o
   8   1   7      272.86      310.32      7.20 o
   9   1   7        1.54        0.94      1.54 o
  10   1   7       22.77       23.00      2.28 o
  11   1   7        2.86        3.54      3.77 o
 -14   2   7        0.57       -0.57      1.43 o
 -13   2   7       25.47       29.15      2.79 o
 -12   2   7       13.84       15.21      1.62 o
 -11   2   7       25.62       25.06      1.50 o
 -10   2   7       33.35       33.14      1.71 o
  -9   2   7        0.87        0.55      0.94 o
  -8   2   7      293.64      276.65      3.87 o
  -7   2   7       79.18       73.09      1.34 o
  -6   2   7      183.42      172.46      3.04 o
  -5   2   7       65.57       69.13      1.46 o
  -4   2   7     1325.25     1298.51     12.54 o
  -3   2   7      822.40      718.01      7.41 o
  -2   2   7     2551.43     2502.15     23.16 o
  -1   2   7      837.16      877.11      8.91 o
   0   2   7    10848.78    10885.15     89.87 o
   1   2   7      326.90      291.01      5.90 o
   2   2   7     1060.02     1004.64     13.61 o
   3   2   7        4.91        8.36      0.74 o
   4   2   7      626.24      632.74      9.38 o
   5   2   7      117.68      115.76      3.04 o
   6   2   7      108.01       99.70      3.32 o
   7   2   7       20.60       19.19      1.74 o
   8   2   7       16.43       20.78      1.89 o
   9   2   7       44.57       44.96      4.09 o
  10   2   7        2.53       -1.89      1.89 o
  11   2   7       23.63       26.90      3.14 o
 -14   3   7        0.51        2.98      1.79 o
 -13   3   7       33.12       37.10      2.35 o
 -12   3   7      105.57      100.23      3.15 o
 -11   3   7       73.62       71.01      2.25 o
 -10   3   7        5.26        4.44      1.02 o
  -9   3   7       75.16       76.76      2.12 o
  -8   3   7       37.50       36.83      1.48 o
  -7   3   7       71.97       68.04      2.04 o
  -6   3   7       97.45       87.45      1.99 o
  -5   3   7       28.94       30.15      1.36 o
  -4   3   7       46.58       53.79      1.73 o
  -3   3   7      108.84       94.48      1.81 o
  -2   3   7      402.14      410.79      4.09 o
  -1   3   7     3435.30     3589.68     28.24 o
   0   3   7      312.76      324.83      3.81 o
   1   3   7        0.25        1.35      0.66 o
   2   3   7       40.10       41.10      1.74 o
   3   3   7      386.11      360.46      5.88 o
   4   3   7     1212.33     1223.38     16.89 o
   5   3   7       49.19       52.82      2.49 o
   6   3   7       59.77       56.01      2.56 o
   7   3   7       91.52       91.77      4.07 o
   8   3   7        3.99        4.34      1.73 o
   9   3   7        7.35        2.64      2.20 o
  10   3   7       27.95       28.05      3.14 o
  11   3   7        1.77       -1.89      4.40 o
 -13   4   7       39.72       47.80      4.90 o
 -12   4   7       35.24       29.21      2.28 o
 -11   4   7        2.31        2.44      1.04 o
 -10   4   7      344.57      343.41      4.84 o
  -9   4   7       15.12       18.97      1.20 o
  -8   4   7       29.10       26.69      1.50 o
  -7   4   7        3.30        1.75      0.80 o
  -6   4   7        0.15        0.43      0.72 o
  -5   4   7      582.14      586.08      6.60 o
  -4   4   7       51.33       47.43      1.52 o
  -3   4   7      123.55      123.03      2.21 o
  -2   4   7      214.54      220.64      3.11 o
  -1   4   7      366.05      384.27      4.47 o
   0   4   7       15.89       18.15      1.65 o
   1   4   7      123.31      122.28      2.49 o
   2   4   7       46.61       46.42      1.98 o
   3   4   7       19.84       21.78      1.55 o
   4   4   7      399.63      390.82      6.48 o
   5   4   7        6.21        2.67      3.14 o
   6   4   7       36.23       30.55      2.56 o
   7   4   7       32.51       29.57      2.56 o
   8   4   7       65.32       70.45      4.07 o
   9   4   7       19.19       21.72      2.67 o
  10   4   7        0.19       -1.73      1.73 o
 -13   5   7        6.13        4.76      1.79 o
 -12   5   7        5.82        2.40      1.49 o
 -11   5   7       36.42       36.61      2.02 o
 -10   5   7       15.97       17.93      1.30 o
  -9   5   7       25.33       21.71      1.35 o
  -8   5   7       90.43       92.20      2.58 o
  -7   5   7      255.02      257.97      3.79 o
  -6   5   7      217.03      232.56      3.91 o
  -5   5   7        2.64        3.31      0.80 o
  -4   5   7      513.21      535.35      5.65 o
  -3   5   7       33.60       33.27      1.73 o
  -2   5   7       17.90       18.78      0.99 o
  -1   5   7      258.63      256.66      5.42 o
   0   5   7     1030.82     1045.82     12.64 o
   1   5   7      337.76      330.95      4.37 o
   2   5   7       75.07       74.09      2.49 o
   3   5   7     1045.79     1044.20     18.16 o
   4   5   7      574.63      575.56     11.28 o
   5   5   7        3.46       -1.26      2.51 o
   6   5   7       17.09       16.68      2.18 o
   7   5   7      266.86      257.86      7.24 o
   8   5   7      120.07      119.35      4.98 o
   9   5   7       14.66       11.11      2.67 o
  10   5   7       44.45       37.96      3.61 o
 -13   6   7        2.64        0.86      1.52 o
 -12   6   7        1.73        2.28      1.52 o
 -11   6   7       55.76       55.03      2.21 o
 -10   6   7       13.77       10.38      1.64 o
  -9   6   7       12.91       12.27      1.52 o
  -8   6   7       24.47       29.31      2.03 o
  -7   6   7        5.22        6.16      1.17 o
  -6   6   7        0.38        2.03      0.93 o
  -5   6   7       35.74       38.69      1.57 o
  -4   6   7      999.56     1000.59      9.59 o
  -3   6   7      380.10      389.35      4.44 o
  -2   6   7      275.46      259.32      4.82 o
  -1   6   7       48.73       53.77      2.98 o
   0   6   7     1411.77     1398.26     18.98 o
   1   6   7      687.10      687.50     10.51 o
   2   6   7      596.05      570.20     11.09 o
   3   6   7       41.54       55.72      3.47 o
   4   6   7      785.11      797.18     14.85 o
   5   6   7       28.79       27.49      2.56 o
   6   6   7        8.76        6.92      4.72 o
   7   6   7        7.99        8.80      2.18 o
   8   6   7       12.73       10.36      2.56 o
   9   6   7        3.64        3.20      5.97 o
 -12   7   7      122.92      133.45      5.44 o
 -11   7   7       88.29       90.40      3.91 o
 -10   7   7        0.50        1.91      1.52 o
  -9   7   7       64.89       71.85      3.03 o
  -8   7   7      355.17      344.32      6.26 o
  -7   7   7      104.71      108.83      3.29 o
  -6   7   7        7.66        4.72      1.26 o
  -5   7   7       28.02       32.30      2.30 o
  -4   7   7        1.76        1.99      0.93 o
  -3   7   7      151.60      147.86      3.29 o
  -2   7   7      102.69       94.26      2.30 o
  -1   7   7       46.96       49.37      2.74 o
   0   7   7       44.35       35.01      2.12 o
   1   7   7       20.53       16.13      2.02 o
   2   7   7      621.12      622.48     12.42 o
   3   7   7       74.95       83.23      3.93 o
   4   7   7        9.11        6.29      3.77 o
   5   7   7      168.73      175.14      5.89 o
   6   7   7      119.84      122.09      7.23 o
   7   7   7       19.86       19.04      2.67 o
   8   7   7       14.62       15.33      4.09 o
   9   7   7       98.69      109.48      5.44 o
 -11   8   7        0.69       -0.74      1.92 o
 -10   8   7       64.46       66.12      3.67 o
  -9   8   7       84.34       91.58      3.83 o
  -8   8   7        3.02        2.32      1.67 o
  -7   8   7        4.99        4.76      1.55 o
  -6   8   7       43.38       45.25      2.86 o
  -5   8   7       41.04       39.84      2.40 o
  -4   8   7       12.55       10.77      1.72 o
  -3   8   7       41.08       35.66      2.28 o
  -2   8   7       25.45       32.48      1.89 o
  -1   8   7       74.37       66.99      2.90 o
   0   8   7        0.25       -0.46      1.23 o
   1   8   7       45.17       52.90      2.79 o
   2   8   7       56.32       59.15      3.13 o
   3   8   7       52.55       56.37      3.61 o
   4   8   7       42.42       46.13      3.47 o
   5   8   7        3.64        3.26      2.18 o
   6   8   7       59.32       51.92      7.23 o
   7   8   7        3.84        3.04      3.14 o
   8   8   7       82.45       93.03      5.97 o
 -10   9   7       63.52       69.79      3.67 o
  -9   9   7        0.09        0.84      1.81 o
  -8   9   7        0.41       -1.40      2.26 o
  -7   9   7        3.31        2.93      1.81 o
  -6   9   7      112.46      116.36      4.89 o
  -5   9   7        1.21        0.00      1.78 o
  -4   9   7      302.97      291.96     23.58 o
  -3   9   7       49.75       45.30      3.56 o
  -2   9   7       71.97       66.65      3.56 o
  -1   9   7       64.74       52.22      2.90 o
   0   9   7       68.37       62.74      3.01 o
   1   9   7       20.61       14.34      1.92 o
   2   9   7        3.55        0.19      1.67 o
   3   9   7      204.55      198.60     13.52 o
   4   9   7        4.05        5.26      2.18 o
   5   9   7        0.80       -3.77      3.77 o
   6   9   7        1.37        1.36      2.56 o
   7   9   7       23.60       23.34      3.47 o
  -9  10   7       14.04       15.99      2.40 o
  -8  10   7        7.21        7.23      2.22 o
  -7  10   7       13.87       12.27      2.67 o
  -6  10   7      157.96      153.75     11.32 o
  -5  10   7        3.74        4.72      2.22 o
  -4  10   7      216.04      227.08      6.88 o
  -3  10   7        5.38        4.09      2.22 o
  -2  10   7      125.73      128.57      4.89 o
  -1  10   7       11.60       10.84      2.22 o
   0  10   7        2.30        2.83      1.78 o
   1  10   7        0.01       -1.78      1.78 o
   2  10   7       61.80       55.49      3.23 o
   3  10   7       26.30       26.29      2.54 o
   4  10   7       15.00       13.96      2.86 o
   5  10   7       28.68       28.92      5.66 o
  -7  11   7       87.86       90.86      4.83 o
  -6  11   7        2.18        1.26      2.22 o
  -5  11   7        7.16       11.93      4.09 o
  -4  11   7       35.06       27.79      3.46 o
  -3  11   7      171.27      201.34     11.00 o
  -2  11   7        4.11        2.51      2.22 o
  -1  11   7       15.07       19.01      3.77 o
   0  11   7       17.04       21.25      2.86 o
   1  11   7       77.44       76.68      4.72 o
   2  11   7        4.43        3.43      2.41 o
   3  11   7       61.72       61.68      4.21 o
   4  11   7        4.70       -0.75      2.03 o
  -4  12   7        0.02       -0.94      2.22 o
  -3  12   7       40.07       39.98      3.56 o
  -2  12   7        1.22        1.89      2.22 o
  -1  12   7       32.15       26.76      3.31 o
   0  12   7       27.25       27.05      3.11 o
   1  12   7        1.92        1.26      2.22 o
 -14   0   8       28.85       29.11      3.02 o
 -13   0   8        1.36       -1.33      2.20 o
 -12   0   8        7.00        5.16      2.09 o
 -11   0   8       60.18       63.26      4.54 o
 -10   0   8      159.18      157.65      4.63 o
  -9   0   8       16.31       14.06      1.98 o
  -8   0   8       42.62       45.58      3.33 o
  -7   0   8      102.44      112.13      2.88 o
  -6   0   8      147.29      162.53      5.33 o
  -5   0   8     2812.67     2976.11     49.98 o
  -4   0   8       63.15       59.75      3.11 o
  -3   0   8       59.59       71.87      3.77 o
  -2   0   8      552.18      614.54     12.22 o
  -1   0   8     2060.90     2062.73     28.41 o
   0   0   8      193.90      192.96      9.12 o
   2   0   8      218.39      213.13      7.54 o
   3   0   8      310.94      300.52     10.06 o
   4   0   8      968.77      928.58     23.89 o
   5   0   8       11.65       11.32      3.14 o
   6   0   8      194.89      194.27      8.17 o
   7   0   8      417.21      438.83     13.83 o
   8   0   8      270.89      308.06     11.32 o
   9   0   8       44.82       45.27      5.66 o
  10   0   8        8.36        3.77      4.40 o
 -14   1   8        3.27        5.31      1.76 o
 -13   1   8       68.56       73.40      3.18 o
 -12   1   8       77.92       78.28      2.83 o
 -11   1   8        4.64        5.26      1.09 o
 -10   1   8      108.60      114.76      2.63 o
  -9   1   8        3.34        2.83      0.91 o
  -8   1   8       92.83       89.95      2.34 o
  -7   1   8       74.77       75.49      2.00 o
  -6   1   8      282.45      292.47      3.72 o
  -5   1   8        0.14        0.00      0.48 o
  -4   1   8        0.03       -0.68      0.68 o
  -3   1   8        7.87       10.24      0.94 o
  -2   1   8      227.65      249.36      4.47 o
  -1   1   8     1776.99     1828.00     19.66 o
   0   1   8      111.29      122.33      2.90 o
   1   1   8        7.25        9.19      1.18 o
   2   1   8      124.34      116.32      4.00 o
   3   1   8        4.44        5.93      1.51 o
   4   1   8      209.45      215.96      5.78 o
   5   1   8      374.72      390.75      8.66 o
   6   1   8       30.39       26.90      2.67 o
   7   1   8        1.09        2.72      1.09 o
   8   1   8       47.33       54.46      2.57 o
   9   1   8       24.12       25.20      2.00 o
  10   1   8       18.05       19.68      3.46 o
 -14   2   8        1.94        1.57      1.48 o
 -13   2   8        6.78        5.81      1.62 o
 -12   2   8        1.13       -1.05      1.25 o
 -11   2   8        6.61        5.01      1.09 o
 -10   2   8        2.96        1.63      1.16 o
  -9   2   8       22.58       26.19      1.38 o
  -8   2   8       25.83       24.17      1.56 o
  -7   2   8       45.56       39.84      1.75 o
  -6   2   8       39.31       40.17      1.54 o
  -5   2   8       50.53       49.63      1.44 o
  -4   2   8      155.16      153.89      2.31 o
  -3   2   8       96.37       91.53      1.67 o
  -2   2   8      139.94      148.03      4.56 o
  -1   2   8      209.03      218.69      3.66 o
   0   2   8     1111.71     1110.70     17.39 o
   1   2   8      126.89      130.11      3.38 o
   2   2   8      152.60      149.46      2.93 o
   3   2   8       64.26       65.75      1.81 o
   4   2   8       28.03       32.45      1.74 o
   5   2   8        5.11        4.87      1.07 o
   6   2   8      130.64      139.00      3.58 o
   7   2   8        0.00       -1.36      1.36 o
   8   2   8        0.51        1.17      1.49 o
   9   2   8      124.00      133.73      4.76 o
  10   2   8        7.77        2.51      1.73 o
 -14   3   8       77.02      105.61      3.92 o
 -13   3   8       69.24       75.21      2.87 o
 -12   3   8       79.20       80.74      2.82 o
 -11   3   8       83.86       88.48      2.44 o
 -10   3   8       49.70       45.88      2.25 o
  -9   3   8        2.01        2.02      1.08 o
  -8   3   8      127.66      130.94      3.04 o
  -7   3   8       51.80       57.76      1.99 o
  -6   3   8       24.00       23.36      1.33 o
  -5   3   8       29.57       26.68      1.33 o
  -4   3   8       43.16       45.84      1.54 o
  -3   3   8        5.68        7.01      0.71 o
  -2   3   8       33.40       30.55      1.41 o
  -1   3   8       59.34       69.85      1.51 o
   0   3   8       52.08       46.43      1.50 o
   1   3   8       21.87       23.01      1.20 o
   2   3   8      348.21      326.73      5.51 o
   3   3   8       18.32       14.43      1.36 o
   4   3   8        0.23        1.93      1.32 o
   5   3   8      455.18      457.63      7.55 o
   6   3   8      366.16      363.81      6.53 o
   7   3   8        2.18        3.35      1.69 o
   8   3   8       79.71       86.46      6.92 o
   9   3   8      104.19      113.35      4.76 o
  10   3   8       35.86       37.70      3.23 o
 -13   4   8        5.52        3.80      1.79 o
 -12   4   8        6.10        8.56      1.41 o
 -11   4   8      100.74      103.78      2.73 o
 -10   4   8      139.68      145.91      3.55 o
  -9   4   8      195.63      201.37      4.03 o
  -8   4   8       67.59       67.94      2.31 o
  -7   4   8       19.06       19.66      1.46 o
  -6   4   8      403.12      397.57      5.69 o
  -5   4   8       13.83       21.16      1.27 o
  -4   4   8       26.09       23.59      1.27 o
  -3   4   8       19.62       19.22      0.99 o
  -2   4   8      378.20      380.53      4.71 o
  -1   4   8      429.50      443.45      6.31 o
   0   4   8      125.40      133.41      4.17 o
   1   4   8      428.91      437.73      9.12 o
   2   4   8      308.61      308.63      5.51 o
   3   4   8       41.78       37.85      2.12 o
   4   4   8       71.29       63.16      2.56 o
   5   4   8       33.11       32.91      5.66 o
   6   4   8       14.82       13.02      2.09 o
   7   4   8      122.57      127.30     10.06 o
   8   4   8      116.57      135.53      5.12 o
   9   4   8        0.98       -1.60      2.20 o
  10   4   8        4.17        6.71      2.25 o
 -13   5   8       15.13       14.48      2.38 o
 -12   5   8        3.49        1.89      2.09 o
 -11   5   8        7.36       10.56      1.92 o
 -10   5   8        1.78        0.89      1.17 o
  -9   5   8        6.02        7.24      1.27 o
  -8   5   8       46.46       46.27      2.79 o
  -7   5   8       46.30       47.94      2.16 o
  -6   5   8     1475.21     1471.93     16.37 o
  -5   5   8     1035.94     1051.57     13.47 o
  -4   5   8        3.06        4.20      0.94 o
  -3   5   8     1147.39     1155.86     11.82 o
  -2   5   8      654.00      629.70      7.03 o
  -1   5   8      417.30      405.29      7.09 o
   0   5   8       25.61       22.92      1.61 o
   1   5   8      326.14      321.41      4.93 o
   2   5   8       16.77       20.12      3.77 o
   3   5   8       11.48        9.65      2.09 o
   4   5   8       22.11       21.43      3.14 o
   5   5   8       38.45       35.81      3.02 o
   6   5   8       67.41       60.98      3.61 o
   7   5   8       72.68       75.71      9.12 o
   8   5   8       12.75        9.76      2.51 o
   9   5   8       30.52       25.80      3.14 o
 -12   6   8       59.87       61.49      4.38 o
 -11   6   8       31.46       33.43      3.47 o
 -10   6   8        1.16        1.12      1.55 o
  -9   6   8       95.94      103.08      4.07 o
  -8   6   8      168.71      180.68      4.20 o
  -7   6   8       39.19       39.11      2.11 o
  -6   6   8      205.91      214.31      3.98 o
  -5   6   8      630.91      632.25      8.02 o
  -4   6   8      174.06      176.75      3.36 o
  -3   6   8       24.39       25.87      1.45 o
  -2   6   8        0.45       -0.19      0.55 o
  -1   6   8        6.04        3.79      1.64 o
   0   6   8      336.80      325.59      7.52 o
   1   6   8       68.68       69.79      3.31 o
   2   6   8       71.19       68.46      3.47 o
   3   6   8      105.74       99.37      4.07 o
   4   6   8       45.02       48.96      4.40 o
   5   6   8      134.55      122.82      4.65 o
   6   6   8       20.01       15.32      2.56 o
   7   6   8       56.43       57.29      4.09 o
   8   6   8       52.10       56.82      4.72 o
   9   6   8        2.39       -2.18      2.18 o
 -12   7   8       88.47      108.00      5.44 o
 -11   7   8       19.63       24.82      3.77 o
 -10   7   8       74.82       69.41      4.53 o
  -9   7   8      132.39      138.00      4.63 o
  -8   7   8       47.73       56.20      3.23 o
  -7   7   8        1.20        0.42      1.45 o
  -6   7   8      253.07      248.66      4.93 o
  -5   7   8       24.05       27.96      1.69 o
  -4   7   8        6.31        6.96      1.53 o
  -3   7   8        0.19       -0.86      0.86 o
  -2   7   8       15.07       13.84      1.67 o
  -1   7   8      135.04      129.22      4.45 o
   0   7   8       20.70       21.52      2.41 o
   1   7   8      235.02      220.69      7.23 o
   2   7   8       28.26       32.84      3.46 o
   3   7   8       95.14       92.42      6.92 o
   4   7   8        8.97        9.38      3.14 o
   5   7   8       89.82       90.46      4.53 o
   6   7   8       80.11       82.85      4.53 o
   7   7   8        0.23       -3.27      4.09 o
   8   7   8       39.24       39.32      5.97 o
 -11   8   8        1.53       -0.69      2.41 o
 -10   8   8        1.66       -1.13      2.51 o
  -9   8   8      110.87      121.53      7.86 o
  -8   8   8       86.54       95.13      6.60 o
  -7   8   8        0.00       -1.45      1.45 o
  -6   8   8      117.56      107.71      3.86 o
  -5   8   8       60.25       56.40      2.58 o
  -4   8   8      260.19      245.88      8.49 o
  -3   8   8      157.11      161.17      4.36 o
  -2   8   8      156.69      133.07      3.99 o
  -1   8   8      227.62      217.54      6.22 o
   0   8   8        6.87        1.49      2.83 o
   1   8   8        4.33        1.57      1.62 o
   2   8   8       38.78       37.91      3.02 o
   3   8   8       75.11       71.97      3.93 o
   4   8   8        2.53        1.38      2.09 o
   5   8   8        8.92        6.29      2.56 o
   6   8   8       47.69       44.26      3.93 o
   7   8   8        0.06       -2.18      2.18 o
 -10   9   8       94.20       95.85      4.41 o
  -9   9   8        0.17       -0.42      2.17 o
  -8   9   8        2.13        3.77      1.81 o
  -7   9   8       47.08       49.55      3.53 o
  -6   9   8      184.44      200.99     10.06 o
  -5   9   8      351.50      352.38      8.89 o
  -4   9   8      169.55      163.82      5.78 o
  -3   9   8      290.07      296.58      8.00 o
  -2   9   8     1011.83      951.84     24.52 o
  -1   9   8      129.38      127.17      9.12 o
   0   9   8        0.03        0.14      1.96 o
   1   9   8       39.17       34.46      4.40 o
   2   9   8      129.89      121.15      9.74 o
   3   9   8       67.75       74.48      4.72 o
   4   9   8        0.08       -3.14      3.77 o
   5   9   8       14.35       10.40      2.67 o
   6   9   8       10.87        8.43      2.67 o
  -8  10   8        8.69       10.49      2.67 o
  -7  10   8       66.72       75.63      4.45 o
  -6  10   8       52.37       51.91      4.00 o
  -5  10   8       12.83       17.29      2.67 o
  -4  10   8      382.21      388.56      9.55 o
  -3  10   8       42.63       47.33      3.76 o
  -2  10   8       55.12       52.37      3.56 o
  -1  10   8       46.70       49.52      3.76 o
   0  10   8       54.98       59.73      5.03 o
   1  10   8       80.92       69.51      4.21 o
   2  10   8       13.32        7.60      2.41 o
   3  10   8       31.50       39.74      3.47 o
   4  10   8       78.84       71.80      4.53 o
  -6  11   8        6.98        6.29      2.67 o
  -5  11   8       18.61       16.06      3.77 o
  -4  11   8        0.18        1.57      2.22 o
  -3  11   8       17.30       22.70      3.11 o
  -2  11   8        6.88        4.72      2.22 o
  -1  11   8        2.83       -0.31      2.22 o
   0  11   8       13.94       16.06      3.77 o
   1  11   8        0.55        0.63      3.14 o
   2  11   8        3.08        3.77      3.14 o
 -14   1   9       44.55       48.56      2.66 o
 -13   1   9        1.73        1.78      1.43 o
 -12   1   9       34.24       40.15      2.13 o
 -11   1   9      123.40      127.63      2.74 o
 -10   1   9      344.31      327.06      4.62 o
  -9   1   9       46.86       47.42      1.60 o
  -8   1   9      444.00      417.66      5.94 o
  -7   1   9      267.20      250.78      3.98 o
  -6   1   9      867.86      885.42     10.65 o
  -5   1   9      127.50      128.90      3.29 o
  -4   1   9      524.00      492.77      7.38 o
  -3   1   9      172.19      155.85      3.46 o
  -2   1   9      494.55      475.62      6.34 o
  -1   1   9      341.57      337.23      4.44 o
   0   1   9       28.77       34.52      1.95 o
   1   1   9       23.19       23.68      2.17 o
   2   1   9      105.43      102.44      5.34 o
   3   1   9        5.42        4.72      1.78 o
   4   1   9      207.44      204.05      5.78 o
   5   1   9       15.22       13.20      2.22 o
   6   1   9       30.69       31.83      2.86 o
   7   1   9      244.70      266.93      7.56 o
   8   1   9       14.20       17.63      3.11 o
   9   1   9       50.22       53.63      4.21 o
 -14   2   9       13.53       17.50      2.00 o
 -13   2   9       27.01       29.84      2.03 o
 -12   2   9       28.65       24.43      1.79 o
 -11   2   9        0.01       -0.44      0.87 o
 -10   2   9       24.15       22.52      1.70 o
  -9   2   9     1029.90     1036.86     12.44 o
  -8   2   9      158.33      152.95      3.27 o
  -7   2   9       28.99       26.87      1.51 o
  -6   2   9      239.80      240.06      4.39 o
  -5   2   9      994.01      978.62     11.23 o
  -4   2   9      301.20      301.16      5.25 o
  -3   2   9       25.31       27.84      2.63 o
  -2   2   9       32.26       33.93      1.66 o
  -1   2   9      443.71      445.39      6.12 o
   0   2   9       58.26       58.61      2.27 o
   1   2   9       84.75       80.23      2.90 o
   2   2   9       37.69       33.66      2.67 o
   3   2   9        0.05       -1.51      1.51 o
   4   2   9       15.78       11.46      2.22 o
   5   2   9       14.54        7.66      2.41 o
   6   2   9        3.67        3.00      1.96 o
   7   2   9        1.67        0.77      1.12 o
   8   2   9      114.79      123.85      8.17 o
   9   2   9        2.42       -1.26      4.40 o
 -13   3   9        6.26        6.65      1.54 o
 -12   3   9       84.85       87.90      3.63 o
 -11   3   9       35.75       34.59      2.23 o
 -10   3   9      435.66      430.50      6.55 o
  -9   3   9        6.01        6.71      1.33 o
  -8   3   9       77.83       71.16      2.42 o
  -7   3   9      212.58      215.74      3.85 o
  -6   3   9      341.33      342.73      5.04 o
  -5   3   9       83.22       82.10      2.26 o
  -4   3   9       30.19       30.36      1.46 o
  -3   3   9      321.94      305.93      4.12 o
  -2   3   9      412.54      409.92      4.49 o
  -1   3   9       16.19       16.31      0.85 o
   0   3   9      166.17      162.85      2.48 o
   1   3   9      153.07      145.17      2.85 o
   2   3   9      145.01      133.98      3.10 o
   3   3   9       10.88       11.19      1.36 o
   4   3   9      221.20      215.76      4.62 o
   5   3   9      135.28      140.39      4.55 o
   6   3   9       35.52       39.48      2.83 o
   7   3   9        5.80        6.88      2.51 o
   8   3   9      102.90      104.72      4.28 o
   9   3   9       25.62       35.36      4.72 o
 -13   4   9        7.14        8.29      2.56 o
 -12   4   9        0.19        1.05      1.74 o
 -11   4   9       55.01       50.58      2.72 o
 -10   4   9        1.83        1.07      1.28 o
  -9   4   9       18.58       19.71      1.99 o
  -8   4   9       16.88       17.73      1.50 o
  -7   4   9       33.56       32.95      2.55 o
  -6   4   9      182.41      186.73      3.61 o
  -5   4   9      162.87      165.76      3.28 o
  -4   4   9      315.92      305.86      4.24 o
  -3   4   9       96.19       92.75      2.15 o
  -2   4   9       28.20       22.37      1.23 o
  -1   4   9        0.08        0.55      0.91 o
   0   4   9      201.79      203.61      4.47 o
   1   4   9      120.45      115.55      2.99 o
   2   4   9      187.44      186.26      5.97 o
   3   4   9      197.39      195.04      4.23 o
   4   4   9      200.31      197.51      5.58 o
   5   4   9        3.23        3.35      2.51 o
   6   4   9        0.07       -1.05      1.69 o
   7   4   9        4.22        1.57      1.73 o
   8   4   9       33.16       30.33      2.75 o
   9   4   9       52.89       58.21      3.71 o
 -13   5   9        1.27       -2.09      2.09 o
 -12   5   9        8.93       11.66      2.56 o
 -11   5   9        4.19        3.65      2.09 o
 -10   5   9       37.83       38.33      2.27 o
  -9   5   9        1.61        2.71      1.22 o
  -8   5   9        0.14       -0.98      0.98 o
  -7   5   9      213.78      210.58      3.98 o
  -6   5   9     2198.26     2257.12     24.22 o
  -5   5   9      140.70      137.09      5.20 o
  -4   5   9      389.50      378.76      5.47 o
  -3   5   9     1188.44     1188.24     13.39 o
  -2   5   9      452.72      438.24      6.23 o
  -1   5   9       65.06       59.44      3.72 o
   0   5   9      718.48      696.36     10.48 o
   1   5   9      178.69      176.87      4.20 o
   2   5   9      203.50      194.71      5.44 o
   3   5   9      891.04      861.98     15.66 o
   4   5   9      129.75      129.50      4.65 o
   5   5   9      165.10      150.52      5.12 o
   6   5   9        3.24        3.90      2.09 o
   7   5   9       49.16       44.48      3.23 o
   8   5   9        0.23       -1.77      2.18 o
 -12   6   9        1.06        0.40      2.41 o
 -11   6   9       10.77        9.95      2.56 o
 -10   6   9       55.15       60.04      4.07 o
  -9   6   9      193.00      204.04      5.63 o
  -8   6   9        0.54        0.46      1.32 o
  -7   6   9       27.64       28.26      2.03 o
  -6   6   9       25.63       23.56      1.56 o
  -5   6   9      715.72      728.46      9.08 o
  -4   6   9        0.62       -1.29      1.29 o
  -3   6   9       18.29       18.98      1.39 o
  -2   6   9        2.71        0.67      1.00 o
  -1   6   9       37.53       37.62      2.18 o
   0   6   9        9.53        8.29      1.96 o
   1   6   9      159.04      152.03      4.83 o
   2   6   9      291.04      283.49     10.37 o
   3   6   9       22.46       19.08      2.56 o
   4   6   9       21.03       20.88      2.56 o
   5   6   9       52.79       43.71      4.09 o
   6   6   9       13.06       12.86      2.56 o
   7   6   9        0.56       -2.06      2.83 o
   8   6   9        8.07        6.87      2.67 o
 -11   7   9       43.29       53.01      4.21 o
 -10   7   9       16.36       11.07      2.56 o
  -9   7   9        0.10        0.15      1.67 o
  -8   7   9      115.00      118.27      4.33 o
  -7   7   9        2.55        3.01      1.55 o
  -6   7   9       79.31       81.93      2.69 o
  -5   7   9       32.71       32.60      1.78 o
  -4   7   9       65.24       64.52      2.55 o
  -3   7   9       20.22       18.38      1.52 o
  -2   7   9       71.21       67.87      2.77 o
  -1   7   9      255.92      246.79      9.43 o
   0   7   9      187.65      181.40      5.54 o
   1   7   9       18.11       23.07      2.41 o
   2   7   9       16.90       16.67      2.41 o
   3   7   9      140.43      138.51     15.09 o
   4   7   9      155.14      157.17      8.49 o
   5   7   9       73.25       78.95      4.18 o
   6   7   9        9.68        8.90      2.67 o
   7   7   9        8.46        7.97      2.83 o
 -10   8   9        2.09        2.11      2.41 o
  -9   8   9        1.49       -2.51      2.83 o
  -8   8   9        0.55        0.77      1.96 o
  -7   8   9       11.39       13.13      2.41 o
  -6   8   9       45.92       46.62      3.01 o
  -5   8   9      106.04      119.08      6.02 o
  -4   8   9        0.21        0.67      2.36 o
  -3   8   9       66.16       67.61      3.13 o
  -2   8   9      183.36      189.87      5.04 o
  -1   8   9      134.98      130.16     12.57 o
   0   8   9       19.56       20.49      5.03 o
   1   8   9       35.67       39.12      3.31 o
   2   8   9      147.49      145.19      5.28 o
   3   8   9      304.65      317.49     12.57 o
   4   8   9        0.26        1.77      2.18 o
   5   8   9       86.70       97.77      4.98 o
   6   8   9       39.42       39.14      3.61 o
  -9   9   9       13.77       10.59      2.83 o
  -8   9   9       86.03       90.11      5.10 o
  -7   9   9       50.04       57.21      5.66 o
  -6   9   9       71.81       83.62      6.29 o
  -5   9   9      299.10      265.94     10.69 o
  -4   9   9       32.70       28.92      3.77 o
  -3   9   9        0.54        1.26      2.51 o
  -2   9   9      129.40      139.04      5.10 o
  -1   9   9       14.08       13.12      2.41 o
   0   9   9        6.98        7.04      2.09 o
   1   9   9       37.93       40.44      3.31 o
   2   9   9       56.17       62.80      4.09 o
   3   9   9       17.51       21.38      5.03 o
   4   9   9       13.48       17.03      3.02 o
   5   9   9       27.44       28.03      3.47 o
  -8  10   9       16.42       11.32      3.77 o
  -7  10   9       65.01       62.87      6.29 o
  -6  10   9        0.26        0.00      2.51 o
  -5  10   9       65.74       68.53      6.29 o
  -4  10   9        2.52        2.51      3.14 o
  -3  10   9      227.91      226.96     10.06 o
  -2  10   9        6.46       11.32      3.77 o
  -1  10   9       12.14        8.17      3.14 o
   0  10   9       45.43       44.01      4.40 o
   1  10   9       98.22      114.59      5.10 o
   2  10   9       46.83       52.57      3.93 o
   3  10   9       21.20       22.73      3.31 o
  -5  11   9       15.31       11.95      3.77 o
  -4  11   9        8.09        7.54      3.77 o
  -3  11   9        1.72        0.63      3.14 o
  -2  11   9       19.40       16.35      3.77 o
  -1  11   9       26.83       20.75      3.77 o
   0  11   9       47.77       44.01      5.03 o
   1  11   9      153.92      159.69      8.17 o
 -13   0  10        0.71        0.77      1.96 o
 -12   0  10       10.56        7.68      2.51 o
 -11   0  10       12.45       10.66      1.69 o
 -10   0  10        5.10        4.70      1.36 o
  -9   0  10       67.49       65.90      4.21 o
  -8   0  10       28.30       20.75      2.67 o
  -7   0  10      255.39      252.19      7.33 o
  -6   0  10       84.02       93.36      4.45 o
  -5   0  10       62.05       62.63      3.56 o
  -4   0  10      664.12      652.72     13.55 o
  -3   0  10      548.35      541.21     11.77 o
  -2   0  10      205.75      191.90      4.72 o
  -1   0  10       50.54       54.49      2.77 o
   0   0  10      280.48      276.01      7.11 o
   1   0  10      742.70      742.49     20.12 o
   2   0  10      421.74      403.62     12.57 o
   3   0  10       22.52       18.86      3.14 o
   4   0  10      356.58      353.33     11.95 o
   5   0  10        0.17       -2.51      2.51 o
   6   0  10       22.73       15.72      3.77 o
   7   0  10        2.84        4.40      3.77 o
   8   0  10       56.13       69.16      6.92 o
   9   0  10       71.58       69.16      7.54 o
 -13   1  10        0.51       -0.18      1.28 o
 -12   1  10       25.25       23.70      1.69 o
 -11   1  10        3.58        0.97      1.44 o
 -10   1  10       80.79       77.27      2.60 o
  -9   1  10       11.20        9.82      1.21 o
  -8   1  10        6.68        6.59      1.35 o
  -7   1  10       90.98       81.26      2.90 o
  -6   1  10       11.97        8.66      1.26 o
  -5   1  10      370.59      364.10      6.28 o
  -4   1  10       56.17       54.79      2.34 o
  -3   1  10       11.04        9.30      1.26 o
  -2   1  10       44.94       55.57      2.85 o
  -1   1  10      798.93      801.82      8.97 o
   0   1  10      173.06      174.36      3.77 o
   1   1  10       16.03       19.20      2.51 o
   2   1  10        8.36        2.51      2.51 o
   3   1  10      351.68      341.07      8.00 o
   4   1  10       51.39       49.40      3.56 o
   5   1  10        0.17       -1.78      1.78 o
   6   1  10        5.83        2.11      2.41 o
   7   1  10        5.00        9.19      2.86 o
   8   1  10       22.79       29.32      3.56 o
   9   1  10        0.23       -0.63      4.40 o
 -13   2  10        1.65        1.03      1.31 o
 -12   2  10        0.01       -1.44      1.44 o
 -11   2  10        0.00       -1.36      1.36 o
 -10   2  10        1.44        1.11      1.21 o
  -9   2  10       87.46       94.51      2.75 o
  -8   2  10        3.74       -0.88      1.08 o
  -7   2  10       38.31       32.55      1.62 o
  -6   2  10       50.23       51.30      2.51 o
  -5   2  10      190.11      197.65      4.32 o
  -4   2  10        2.59        2.40      2.51 o
  -3   2  10       54.98       53.96      2.07 o
  -2   2  10      218.28      209.24      3.92 o
  -1   2  10       15.96       16.82      1.41 o
   0   2  10        6.51        3.77      1.45 o
   1   2  10        0.93       -1.78      1.78 o
   2   2  10       23.94       15.56      2.22 o
   3   2  10       64.94       65.85      3.76 o
   4   2  10       21.89       18.40      2.51 o
   5   2  10       16.86       17.96      5.03 o
   6   2  10        8.89        2.11      2.41 o
   7   2  10        3.43       -2.20      4.09 o
   8   2  10        0.39       -1.89      4.40 o
   9   2  10       11.49       11.32      5.03 o
 -13   3  10       16.62       15.96      2.49 o
 -12   3  10       12.55       14.25      3.36 o
 -11   3  10       49.90       52.31      4.71 o
 -10   3  10       76.77       89.44      3.06 o
  -9   3  10      109.15      108.54      3.04 o
  -8   3  10       92.50       93.81      2.69 o
  -7   3  10        0.02        0.28      1.05 o
  -6   3  10       68.81       65.10      2.10 o
  -5   3  10      327.22      332.77      4.98 o
  -4   3  10      450.76      466.41      6.22 o
  -3   3  10        3.16        2.36      1.17 o
  -2   3  10      134.48      155.82      3.42 o
  -1   3  10     2428.37     2450.76     26.13 o
   0   3  10      371.04      357.42      6.90 o
   1   3  10      244.74      249.41      5.56 o
   2   3  10      276.08      273.10      7.07 o
   3   3  10      466.17      456.49     10.00 o
   4   3  10        5.55        5.97      3.46 o
   5   3  10       23.85       24.37      2.86 o
   6   3  10       31.21       32.06      5.03 o
   7   3  10       48.10       66.64      6.92 o
   8   3  10        0.04        1.89      4.40 o
 -13   4  10        8.37        5.92      2.56 o
 -12   4  10       46.82       48.44      3.23 o
 -11   4  10       50.48       50.99      2.72 o
 -10   4  10       16.57       21.82      1.91 o
  -9   4  10      550.45      559.39      7.84 o
  -8   4  10      284.17      279.17      4.80 o
  -7   4  10       45.36       44.76      3.01 o
  -6   4  10      722.15      758.01      9.51 o
  -5   4  10      198.30      182.95      3.51 o
  -4   4  10       19.50       18.25      1.26 o
  -3   4  10       29.33       28.74      1.40 o
  -2   4  10       66.69       66.89      1.91 o
  -1   4  10      288.35      281.53      4.77 o
   0   4  10       28.79       34.38      1.74 o
   1   4  10      104.66      112.40      3.27 o
   2   4  10      594.05      563.66      8.86 o
   3   4  10       92.50       91.98      2.86 o
   4   4  10        9.58       14.88      1.69 o
   5   4  10      128.77      120.69      5.34 o
   6   4  10       30.60       27.16      2.25 o
   7   4  10        8.98        9.06      2.83 o
   8   4  10        0.47       -0.06      2.20 o
 -12   5  10       78.23       87.91      4.98 o
 -11   5  10       23.80       27.18      2.49 o
 -10   5  10        2.82        1.43      1.74 o
  -9   5  10      142.22      150.63      3.61 o
  -8   5  10       10.90        8.78      1.41 o
  -7   5  10       39.02       38.47      1.94 o
  -6   5  10        9.88       10.96      1.37 o
  -5   5  10      274.43      280.02      4.27 o
  -4   5  10      218.85      210.44      3.60 o
  -3   5  10        0.44        0.60      1.20 o
  -2   5  10       63.77       62.76      2.35 o
  -1   5  10      236.66      225.41      4.71 o
   0   5  10      160.69      168.70      4.33 o
   1   5  10       23.85       23.67      2.02 o
   2   5  10       17.89       16.39      2.51 o
   3   5  10      237.53      244.13      7.54 o
   4   5  10       30.57       34.94      2.67 o
   5   5  10        0.42        0.21      1.69 o
   6   5  10        4.27        1.07      1.73 o
   7   5  10       13.86        6.08      2.25 o
 -12   6  10        2.21        0.69      2.41 o
 -11   6  10        0.02       -0.98      2.51 o
 -10   6  10       23.30       23.68      3.02 o
  -9   6  10       58.28       67.61      3.49 o
  -8   6  10       16.40       19.69      1.85 o
  -7   6  10      106.19      106.39      3.04 o
  -6   6  10        4.57        2.54      1.22 o
  -5   6  10        0.65        0.67      1.08 o
  -4   6  10       15.32       14.73      1.91 o
  -3   6  10       22.23       24.18      1.79 o
  -2   6  10       12.58       13.22      1.47 o
  -1   6  10       10.78        6.99      1.96 o
   0   6  10       73.94       78.75      3.47 o
   1   6  10      350.45      330.07     11.95 o
   2   6  10       12.59       12.68      2.09 o
   3   6  10      438.38      428.69      9.43 o
   4   6  10       12.45       15.18      2.18 o
   5   6  10       38.47       33.57      3.14 o
   6   6  10        6.16        7.38      2.25 o
   7   6  10       12.34       12.21      3.77 o
 -11   7  10       19.04       25.07      3.47 o
 -10   7  10       49.62       52.02      3.93 o
  -9   7  10        6.54        7.66      2.41 o
  -8   7  10        0.03        0.87      1.67 o
  -7   7  10        0.33       -1.27      1.27 o
  -6   7  10       78.35       84.88      2.75 o
  -5   7  10       27.19       27.42      1.75 o
  -4   7  10       13.97       15.37      1.64 o
  -3   7  10      106.09      102.36      3.59 o
  -2   7  10        0.06       -1.23      1.23 o
  -1   7  10      187.13      187.90      5.73 o
   0   7  10       92.87       85.13      3.93 o
   1   7  10        1.03       -1.02      1.62 o
   2   7  10       64.04       61.78      3.77 o
   3   7  10      183.19      184.37      7.86 o
   4   7  10        1.79        0.40      2.18 o
   5   7  10        4.38        2.51      3.46 o
   6   7  10        6.89        6.92      2.25 o
 -10   8  10       45.92       54.26      4.21 o
  -9   8  10        0.87        1.66      2.41 o
  -8   8  10       33.65       41.31      3.31 o
  -7   8  10        0.00        1.40      1.96 o
  -6   8  10       20.19       20.33      2.18 o
  -5   8  10       42.60       36.40      3.77 o
  -4   8  10        9.73        9.17      1.92 o
  -3   8  10       99.96       98.91      3.59 o
  -2   8  10        0.01       -1.57      1.62 o
  -1   8  10       19.69       19.97      2.41 o
   0   8  10      144.48      132.19      6.29 o
   1   8  10        0.86       -0.21      1.96 o
   2   8  10       37.45       49.67      5.66 o
   3   8  10       31.01       30.02      3.02 o
   4   8  10       15.14       13.68      2.67 o
   5   8  10        5.78        4.19      2.25 o
  -8   9  10       43.86       44.64      5.03 o
  -7   9  10       26.38       30.81      4.40 o
  -6   9  10       16.75       22.00      3.77 o
  -5   9  10       34.95       31.43      4.40 o
  -4   9  10        3.14        0.00      2.51 o
  -3   9  10        1.28        6.92      3.14 o
  -2   9  10        2.37       -0.35      1.96 o
  -1   9  10        1.44       -2.51      2.51 o
   0   9  10        0.02       -1.96      1.96 o
   1   9  10       38.54       38.98      3.47 o
   2   9  10       86.54       95.41      4.53 o
   3   9  10       10.35        9.29      2.67 o
   4   9  10       33.46       35.91      3.61 o
  -7  10  10       18.03       16.35      3.77 o
  -6  10  10        8.60        9.43      3.77 o
  -5  10  10        0.05       -0.63      2.51 o
  -4  10  10        4.92        3.77      3.14 o
  -3  10  10       41.37       30.18      4.40 o
  -2  10  10        9.67        8.80      3.14 o
  -1  10  10       79.21       74.19      5.66 o
   0  10  10       16.62       12.84      2.56 o
   1  10  10        9.29        4.92      2.56 o
   2  10  10       49.77       56.23      3.93 o
 -13   1  11       20.21       21.35      2.36 o
 -12   1  11        0.79       -1.49      1.49 o
 -11   1  11       35.49       36.33      2.36 o
 -10   1  11       20.65       22.33      2.40 o
  -9   1  11        9.54        9.24      1.64 o
  -8   1  11        5.88        3.88      1.47 o
  -7   1  11        3.32       -0.94      1.26 o
  -6   1  11       31.86       28.05      1.89 o
  -5   1  11        1.70        1.57      1.26 o
  -4   1  11        1.56        0.63      1.15 o
  -3   1  11       16.20       12.93      1.59 o
  -2   1  11      252.16      238.31      3.93 o
  -1   1  11       29.67       40.51      2.07 o
   0   1  11      428.77      437.74      6.92 o
   1   1  11       98.32       83.60     11.00 o
   2   1  11       75.88       64.00      4.00 o
   3   1  11       90.18       98.13      5.97 o
   4   1  11       38.94       46.47      3.56 o
   5   1  11      121.96      125.31      5.03 o
   6   1  11       27.75       25.21      3.11 o
   7   1  11        0.21        1.26      2.67 o
   8   1  11       34.06       43.99      4.40 o
 -13   2  11        0.29       -0.99      1.83 o
 -12   2  11        3.29        2.96      1.83 o
 -11   2  11      171.99      169.51      4.57 o
 -10   2  11        9.30        9.92      1.72 o
  -9   2  11       33.84       29.66      1.68 o
  -8   2  11       16.88       13.07      1.79 o
  -7   2  11        0.59       -0.79      1.26 o
  -6   2  11        0.64       -1.07      1.07 o
  -5   2  11        0.08        0.79      1.26 o
  -4   2  11        0.92        0.27      1.07 o
  -3   2  11       27.73       25.46      2.17 o
  -2   2  11      373.99      362.10      5.73 o
  -1   2  11     1433.54     1352.13     15.45 o
   0   2  11      716.92      684.58     11.25 o
   1   2  11        1.15       -2.83      2.83 o
   2   2  11      199.17      206.40      6.29 o
   3   2  11      178.50      182.42      5.99 o
   4   2  11       15.68       15.46      2.67 o
   5   2  11        5.71        7.37      2.41 o
   6   2  11       33.77       38.98      3.56 o
   7   2  11       67.96       87.39      7.54 o
   8   2  11        0.04        3.77      4.40 o
 -13   3  11        5.56        6.29      2.21 o
 -12   3  11       59.80       65.03      3.48 o
 -11   3  11       73.12       73.13      4.10 o
 -10   3  11       18.38       19.62      1.98 o
  -9   3  11       14.17       16.48      1.54 o
  -8   3  11        0.01       -1.08      1.08 o
  -7   3  11       30.60       28.39      1.66 o
  -6   3  11      206.54      212.34      3.69 o
  -5   3  11       25.73       21.45      1.89 o
  -4   3  11      100.46       89.55      2.86 o
  -3   3  11       29.18       31.55      1.78 o
  -2   3  11       61.85       66.40      2.90 o
  -1   3  11     1115.32     1108.25     13.03 o
   0   3  11        0.46       -0.19      1.67 o
   1   3  11      107.36       99.12      3.74 o
   2   3  11        7.82        8.27      3.46 o
   3   3  11       78.43       74.09      3.93 o
   4   3  11       13.21       14.96      2.56 o
   5   3  11       83.85       86.13      6.92 o
   6   3  11       23.24       24.52      5.03 o
   7   3  11        2.41       -3.77      4.40 o
 -12   4  11       14.53       15.71      2.28 o
 -11   4  11       22.39       24.24      2.49 o
 -10   4  11       34.95       40.46      2.55 o
  -9   4  11        3.27        6.78      1.52 o
  -8   4  11       19.86       18.29      1.83 o
  -7   4  11      101.14      104.18      2.97 o
  -6   4  11      230.80      243.17      4.35 o
  -5   4  11      202.61      200.34      3.47 o
  -4   4  11       16.81       18.73      1.38 o
  -3   4  11       57.17       59.22      2.41 o
  -2   4  11        0.10        0.40      1.32 o
  -1   4  11        2.25        2.47      1.55 o
   0   4  11      130.53      133.83      4.10 o
   1   4  11        1.60        2.78      1.55 o
   2   4  11        0.50        1.89      1.96 o
   3   4  11       26.22       29.55      4.40 o
   4   4  11       13.46        9.43      3.77 o
   5   4  11       27.82       20.75      5.03 o
   6   4  11       22.58       16.97      5.03 o
   7   4  11       19.02       16.97      5.03 o
 -12   5  11      101.95      115.90      5.44 o
 -11   5  11       31.76       38.61      2.93 o
 -10   5  11       58.37       62.43      3.42 o
  -9   5  11      194.59      212.44      5.45 o
  -8   5  11        2.23        0.90      1.31 o
  -7   5  11        1.87        2.00      1.27 o
  -6   5  11      348.46      343.97      5.01 o
  -5   5  11        5.57        9.11      1.29 o
  -4   5  11      304.46      289.10      4.42 o
  -3   5  11       41.33       38.24      1.73 o
  -2   5  11        1.24       -1.54      1.54 o
  -1   5  11       21.86       19.13      2.00 o
   0   5  11      104.86      110.09      2.99 o
   1   5  11      173.86      174.83      4.76 o
   2   5  11        0.26       -1.08      2.51 o
   3   5  11       73.92       77.35      5.03 o
   4   5  11        3.26        3.56      3.14 o
   5   5  11       43.54       48.33      3.14 o
   6   5  11       47.99       45.10      3.23 o
   7   5  11        0.16       -1.01      1.73 o
 -11   6  11       20.08       20.94      3.02 o
 -10   6  11        8.21        6.86      2.83 o
  -9   6  11       21.76       21.33      2.36 o
  -8   6  11       17.28       14.37      2.24 o
  -7   6  11        2.51        0.49      1.37 o
  -6   6  11        5.58        7.22      1.37 o
  -5   6  11       34.25       31.65      1.80 o
  -4   6  11      266.73      258.18      5.05 o
  -3   6  11       31.91       36.19      2.02 o
  -2   6  11        0.02       -1.20      1.20 o
  -1   6  11       26.82       21.47      2.20 o
   0   6  11        4.89        5.24      3.14 o
   1   6  11        5.79        6.08      1.69 o
   2   6  11      193.36      193.49      5.58 o
   3   6  11       41.50       42.93      3.14 o
   4   6  11       91.51       86.49      4.18 o
   5   6  11       25.44       21.35      2.75 o
   6   6  11        0.06       -1.89      1.89 o
 -10   7  11       42.45       51.84      4.21 o
  -9   7  11       22.79       23.41      3.14 o
  -8   7  11       14.21       14.99      3.14 o
  -7   7  11      127.83      141.53      3.61 o
  -6   7  11       33.86       35.08      1.94 o
  -5   7  11      107.76      112.32      3.10 o
  -4   7  11        4.39        6.43      1.52 o
  -3   7  11       53.24       56.56      2.96 o
  -2   7  11      106.14      110.74      6.60 o
  -1   7  11       48.16       47.53      3.14 o
   0   7  11        0.38        0.21      1.96 o
   1   7  11       49.40       46.20      4.09 o
   2   7  11       85.20       76.39      4.07 o
   3   7  11       15.26       19.22      3.46 o
   4   7  11        0.01       -0.82      1.73 o
   5   7  11        1.65       -0.40      3.14 o
  -9   8  11       56.29       62.20      4.53 o
  -8   8  11       24.61       29.20      3.31 o
  -7   8  11      142.66      151.03      5.89 o
  -6   8  11       13.08       13.83      3.14 o
  -5   8  11       89.56       96.34      3.79 o
  -4   8  11       40.22       47.09      2.96 o
  -3   8  11      103.60       99.86      3.73 o
  -2   8  11       14.01       14.98      2.56 o
  -1   8  11       95.35       91.90      4.38 o
   0   8  11       46.05       43.68      4.09 o
   1   8  11        0.01       -3.14      3.77 o
   2   8  11       15.32       20.54      3.46 o
   3   8  11        5.35        3.77      2.18 o
   4   8  11        1.90        2.40      2.18 o
  -8   9  11        6.24        6.29      3.14 o
  -7   9  11      113.72      123.22      7.54 o
  -6   9  11       13.43       15.72      3.77 o
  -5   9  11       35.72       38.98      4.40 o
  -4   9  11        3.10       10.69      3.14 o
  -3   9  11       21.33       20.75      3.77 o
  -2   9  11        0.00       -0.91      1.96 o
  -1   9  11       39.21       40.82      3.31 o
   0   9  11        0.92       -2.01      2.09 o
   1   9  11        6.13        2.93      2.56 o
   2   9  11       25.99       25.65      3.14 o
  -5  10  11       40.78       38.35      5.03 o
  -4  10  11       63.20       62.87      5.66 o
  -3  10  11       67.13       59.73      5.03 o
  -2  10  11        0.04       -1.89      2.51 o
  -1  10  11       10.36        9.43      3.14 o
   0  10  11        0.24       -1.26      2.09 o
 -13   0  12       64.30       77.33      7.54 o
 -12   0  12        4.71        0.00      3.77 o
 -11   0  12        3.33        0.63      3.77 o
 -10   0  12       91.55       94.93      7.54 o
  -9   0  12      333.93      338.56     10.37 o
  -8   0  12        2.50        2.03      1.96 o
  -7   0  12       26.91       20.14      2.67 o
  -6   0  12        6.44       12.90      2.22 o
  -5   0  12      907.68      936.21     18.86 o
  -4   0  12        1.43       -1.51      1.51 o
  -3   0  12        3.00       -1.89      2.67 o
  -2   0  12       45.05       49.36      3.01 o
  -1   0  12        0.36        2.03      1.96 o
   0   0  12        1.74       -1.57      1.78 o
   1   0  12        1.76       -1.89      2.51 o
   2   0  12        9.94        7.54      3.14 o
   3   0  12       16.29       11.95      3.77 o
   4   0  12       49.79       50.30      5.03 o
   5   0  12       22.92       22.63      4.40 o
   6   0  12       13.76       11.32      4.40 o
   7   0  12        0.35        1.26      3.77 o
 -13   1  12        7.93        9.43      3.11 o
 -12   1  12       22.76       22.15      3.77 o
 -11   1  12        4.56        3.49      3.14 o
 -10   1  12        2.56        1.26      2.22 o
  -9   1  12        8.17        8.82      2.03 o
  -8   1  12       13.05       11.66      1.89 o
  -7   1  12        0.26        0.23      1.32 o
  -6   1  12      341.49      352.64      6.68 o
  -5   1  12        5.00        4.51      1.39 o
  -4   1  12        9.41       12.35      1.57 o
  -3   1  12       43.33       39.04      2.02 o
  -2   1  12        0.63        1.32      1.09 o
  -1   1  12       94.68      101.11      3.37 o
   0   1  12        0.95        1.35      1.67 o
   1   1  12       36.07       27.53      2.86 o
   2   1  12        3.48        3.14      2.22 o
   3   1  12       53.04       47.94      3.76 o
   4   1  12        2.04        0.00      2.22 o
   5   1  12       22.82       22.24      3.46 o
   6   1  12       23.47       25.62      3.31 o
   7   1  12       28.37       29.32      3.56 o
 -12   2  12        0.28       -0.31      2.45 o
 -11   2  12        0.30        0.12      1.49 o
 -10   2  12       12.66       11.03      2.86 o
  -9   2  12        0.19       -1.06      1.67 o
  -8   2  12        4.16        3.77      1.57 o
  -7   2  12       21.57       19.85      1.95 o
  -6   2  12        1.29        1.49      1.32 o
  -5   2  12        0.68       -0.05      1.15 o
  -4   2  12        0.34       -0.97      1.15 o
  -3   2  12       20.80       14.41      1.45 o
  -2   2  12       18.11       21.66      1.54 o
  -1   2  12       68.12       65.98      2.90 o
   0   2  12       14.67       16.13      2.18 o
   1   2  12       20.43       14.86      2.41 o
   2   2  12       10.62        6.29      2.22 o
   3   2  12       36.70       28.56      7.54 o
   4   2  12       17.95       11.98      3.77 o
   5   2  12       47.72       40.95      3.76 o
   6   2  12        1.46       -3.77      3.77 o
   7   2  12        2.09        1.26      4.40 o
 -12   3  12      142.10      153.89      6.04 o
 -11   3  12       23.15       27.07      2.33 o
 -10   3  12        0.24        3.61      1.54 o
  -9   3  12       18.27       15.99      1.48 o
  -8   3  12      129.72      138.70      4.32 o
  -7   3  12      163.37      173.13      4.99 o
  -6   3  12       35.39       39.68      2.42 o
  -5   3  12      161.15      156.64      3.76 o
  -4   3  12      137.40      136.95      3.48 o
  -3   3  12       23.13       23.91      1.73 o
  -2   3  12       24.57       22.94      1.89 o
  -1   3  12       10.49        9.34      1.92 o
   0   3  12        2.45        1.93      1.67 o
   1   3  12        5.86        5.66      3.14 o
   2   3  12        3.79        2.83      2.22 o
   3   3  12       67.30       70.88      4.21 o
   4   3  12       23.82       20.86      2.86 o
   5   3  12       27.94       29.55      5.03 o
   6   3  12       41.79       49.67      6.29 o
 -12   4  12       11.28       11.49      3.74 o
 -11   4  12       10.82        8.93      1.89 o
 -10   4  12       70.66       64.98      3.33 o
  -9   4  12      150.00      184.15      4.52 o
  -8   4  12       56.37       59.52      2.66 o
  -7   4  12      493.66      478.91      8.63 o
  -6   4  12       37.31       48.14      2.13 o
  -5   4  12      638.70      650.10      9.93 o
  -4   4  12      168.49      165.21      3.94 o
  -3   4  12       12.87       10.09      1.83 o
  -2   4  12       47.25       51.72      2.90 o
  -1   4  12       61.50       59.09      3.27 o
   0   4  12        0.69        0.85      1.55 o
   1   4  12        0.24        0.07      1.96 o
   2   4  12        2.41        4.69      2.41 o
   3   4  12       25.18       23.26      4.40 o
   4   4  12       93.00       90.53      7.54 o
   5   4  12        1.48       -1.26      4.40 o
   6   4  12        2.93        0.63      4.40 o
 -11   5  12       31.47       37.48      2.93 o
 -10   5  12       26.99       24.86      2.28 o
  -9   5  12       24.66       27.54      2.34 o
  -8   5  12       35.11       35.01      2.59 o
  -7   5  12      102.42      100.74      3.45 o
  -6   5  12       67.99       82.49      2.71 o
  -5   5  12       90.93       97.85      2.62 o
  -4   5  12       78.43       72.79      2.25 o
  -3   5  12        0.97        0.00      1.39 o
  -2   5  12       39.69       40.66      1.93 o
  -1   5  12       63.68       70.11      3.50 o
   0   5  12       25.57       31.01      3.02 o
   1   5  12       22.69       19.49      4.40 o
   2   5  12        0.38       -3.77      3.77 o
   3   5  12       17.16       15.09      5.03 o
   4   5  12       10.87       13.83      5.03 o
   5   5  12        7.25        6.29      5.03 o
 -10   6  12        0.07       -1.33      2.20 o
  -9   6  12        2.73        3.26      2.49 o
  -8   6  12        7.41        4.12      1.65 o
  -7   6  12        2.98        3.96      1.58 o
  -6   6  12      181.63      189.65      3.94 o
  -5   6  12       14.85       16.77      1.54 o
  -4   6  12       12.13       11.15      1.54 o
  -3   6  12       45.07       46.69      2.22 o
  -2   6  12       91.20       94.30      6.92 o
  -1   6  12       70.09       70.11      3.23 o
   0   6  12       55.23       54.67      3.23 o
   1   6  12        0.22        0.84      1.69 o
   2   6  12        3.75        5.28      1.73 o
   3   6  12      116.83      106.39      3.87 o
   4   6  12        3.08        4.90      1.73 o
   5   6  12       11.61       13.70      2.25 o
  -9   7  12       12.38       10.19      5.03 o
  -8   7  12       33.11       32.46      3.14 o
  -7   7  12       63.92       76.13      3.18 o
  -6   7  12        5.99        9.76      1.79 o
  -5   7  12        2.14        3.95      1.52 o
  -4   7  12       23.23       30.29      4.47 o
  -3   7  12      135.64      135.27      6.64 o
  -2   7  12       88.72       87.74      4.72 o
  -1   7  12       91.91       87.39      6.92 o
   0   7  12       48.16       44.39      3.14 o
   1   7  12        1.32        0.21      1.69 o
   2   7  12        0.01        0.21      1.69 o
   3   7  12        5.12        5.24      2.25 o
   4   7  12       34.08       30.65      4.72 o
  -8   8  12        7.71        7.23      2.56 o
  -7   8  12        1.80       -1.01      2.09 o
  -6   8  12       15.61       21.38      3.77 o
  -5   8  12       11.95       13.17      2.83 o
  -4   8  12        1.00        0.00      2.09 o
  -3   8  12      126.64      121.29      8.49 o
  -2   8  12        7.85        8.23      2.18 o
  -1   8  12       21.78       20.92      2.56 o
   0   8  12        0.99        0.00      3.77 o
   1   8  12       42.94       53.54      4.09 o
   2   8  12        7.72       12.08      5.34 o
  -6   9  12       29.26       36.46      4.40 o
  -5   9  12      101.64      100.59      6.29 o
  -4   9  12      164.98      159.69      7.54 o
  -3   9  12        9.54        7.54      3.77 o
  -2   9  12      154.22      149.30      8.80 o
  -1   9  12       88.51       89.37      4.53 o
   0   9  12       26.14       24.12      3.02 o
 -12   1  13        0.96        0.31      2.67 o
 -11   1  13       17.19       17.34      3.31 o
 -10   1  13      105.68      102.53      5.54 o
  -9   1  13       24.94       20.48      3.11 o
  -8   1  13        3.72        0.84      1.81 o
  -7   1  13        0.62        0.11      1.47 o
  -6   1  13      245.70      245.51      5.49 o
  -5   1  13      242.92      235.29      5.42 o
  -4   1  13        0.28       -1.22      1.22 o
  -3   1  13       23.42       21.15      1.70 o
  -2   1  13      415.00      408.03      5.89 o
  -1   1  13        6.57       12.46      1.79 o
   0   1  13        2.06        5.14      1.92 o
   1   1  13        0.80       -1.57      2.22 o
   2   1  13       25.21       30.52      3.11 o
   3   1  13       68.08       69.08      4.45 o
   4   1  13       21.33       20.77      3.11 o
   5   1  13        7.63        5.66      2.67 o
   6   1  13        0.05       -1.57      2.67 o
 -12   2  13        3.48       -1.35      2.86 o
 -11   2  13        1.65        1.89      2.67 o
 -10   2  13       24.25       19.76      3.31 o
  -9   2  13       99.39      104.21      5.54 o
  -8   2  13       75.45       70.34      3.86 o
  -7   2  13       92.20       87.56      3.46 o
  -6   2  13        9.24        8.83      1.71 o
  -5   2  13       23.76       20.79      2.03 o
  -4   2  13       81.50       88.33      3.03 o
  -3   2  13       38.48       46.52      2.41 o
  -2   2  13       81.48       82.49      2.86 o
  -1   2  13       11.21        7.74      1.71 o
   0   2  13        9.19       17.10      2.18 o
   1   2  13      103.31      113.31      5.66 o
   2   2  13       99.81       94.17      4.89 o
   3   2  13       20.79       20.30      3.11 o
   4   2  13       56.19       55.49      4.21 o
   5   2  13        5.11       -0.31      2.67 o
   6   2  13        0.08        0.00      4.40 o
 -11   3  13        7.33        4.59      2.86 o
 -10   3  13      214.06      210.14      7.86 o
  -9   3  13        0.07       -0.46      2.41 o
  -8   3  13       15.34       16.92      2.40 o
  -7   3  13       29.57       30.71      2.99 o
  -6   3  13        5.58        4.66      1.71 o
  -5   3  13       27.87       27.29      2.02 o
  -4   3  13       41.30       35.77      2.02 o
  -3   3  13        5.96        1.07      1.30 o
  -2   3  13       55.18       57.58      2.63 o
  -1   3  13       46.44       45.04      2.86 o
   0   3  13        3.10        1.65      1.74 o
   1   3  13       18.67       19.08      2.86 o
   2   3  13        6.56        4.40      2.41 o
   3   3  13       21.98       22.65      6.29 o
   4   3  13        2.43        2.51      4.40 o
   5   3  13        1.54       -3.77      3.77 o
 -11   4  13       21.90       23.44      2.41 o
 -10   4  13        2.47        3.21      1.58 o
  -9   4  13       96.56      105.79      5.99 o
  -8   4  13        7.84        5.87      2.18 o
  -7   4  13       72.36       76.82      4.10 o
  -6   4  13        1.99       -0.69      1.83 o
  -5   4  13       89.61       81.14      2.97 o
  -4   4  13        5.55        0.26      1.37 o
  -3   4  13        0.05       -1.17      1.17 o
  -2   4  13        1.04       -0.81      1.47 o
  -1   4  13       30.34       29.61      2.54 o
   0   4  13      229.87      239.40      5.92 o
   1   4  13       52.40       53.67      7.86 o
   2   4  13       30.06       27.66      5.03 o
   3   4  13      131.62      142.71      8.80 o
   4   4  13       22.74       16.97      5.03 o
   5   4  13        4.63       -1.89      4.40 o
 -10   5  13       15.33       12.73      2.00 o
  -9   5  13        8.76       11.96      1.96 o
  -8   5  13        0.13       -0.46      1.44 o
  -7   5  13        0.42        1.89      1.43 o
  -6   5  13      576.45      567.41     10.64 o
  -5   5  13        1.60        0.63      1.98 o
  -4   5  13        0.07       -1.92      1.92 o
  -3   5  13       50.30       54.76      2.90 o
  -2   5  13       36.85       46.82      3.01 o
  -1   5  13      192.65      207.44      6.97 o
   0   5  13        0.02        1.26      3.77 o
   1   5  13       12.65       18.23      5.03 o
   2   5  13      242.06      246.45     11.32 o
   3   5  13        2.91        3.77      4.40 o
   4   5  13       28.75       28.92      5.66 o
  -9   6  13       33.45       36.68      2.72 o
  -8   6  13        0.57       -1.13      1.52 o
  -7   6  13       20.55       17.22      1.82 o
  -6   6  13        1.52        2.40      1.34 o
  -5   6  13       55.04       57.32      2.60 o
  -4   6  13        2.99       -0.63      1.34 o
  -3   6  13       19.78       13.14      2.86 o
  -2   6  13        2.33        5.03      3.77 o
  -1   6  13       68.72       67.27      6.92 o
   0   6  13        0.12        5.03      3.77 o
   1   6  13       11.80       18.23      5.03 o
   2   6  13      145.51      155.29      9.43 o
   3   6  13       14.11       18.86      5.03 o
  -8   7  13        6.45        8.71      2.25 o
  -7   7  13        2.07        3.36      1.69 o
  -6   7  13       16.16       17.81      1.98 o
  -5   7  13        2.23        0.84      1.69 o
  -4   7  13        5.65        1.26      1.69 o
  -3   7  13        3.10        1.05      2.20 o
  -2   7  13        0.08       -0.63      3.77 o
  -1   7  13        7.30        4.82      1.69 o
   0   7  13       10.96        9.18      2.20 o
   1   7  13        0.85        1.26      1.73 o
   2   7  13       57.51       56.09      3.31 o
  -7   8  13        0.47       -1.26      2.51 o
  -6   8  13        3.34        1.26      2.51 o
  -5   8  13        6.90        9.43      2.09 o
  -4   8  13       10.73        5.66      2.09 o
  -3   8  13        3.80        6.23      2.51 o
  -2   8  13       13.87       14.85      2.67 o
  -1   8  13        6.68       10.33      2.18 o
   0   8  13       26.17       23.44      2.67 o
 -11   0  14       14.28       10.06      4.40 o
 -10   0  14        0.00        2.51      3.77 o
  -9   0  14       15.37       10.69      3.77 o
  -8   0  14       22.21       15.09      4.40 o
  -7   0  14        1.34       -3.14      3.14 o
  -6   0  14        9.38        6.92      3.77 o
  -5   0  14        0.01        0.63      2.22 o
  -4   0  14       13.55        7.94      2.03 o
  -3   0  14        7.23        2.14      1.92 o
  -2   0  14       67.94       76.12      4.89 o
  -1   0  14      164.93      170.49      6.22 o
   0   0  14        1.03        4.40      3.77 o
   1   0  14        0.06       -2.51      3.14 o
   2   0  14      163.48      174.78      8.80 o
   3   0  14      120.37      125.11      8.17 o
   4   0  14       20.04       17.60      4.40 o
   5   0  14        2.47       -0.63      3.77 o
 -11   1  14        1.97        0.00      2.67 o
 -10   1  14        8.47       12.56      3.46 o
  -9   1  14        9.08       10.40      2.86 o
  -8   1  14        4.05       -0.17      2.41 o
  -7   1  14        1.06       -0.94      2.22 o
  -6   1  14       22.86       16.99      2.40 o
  -5   1  14       19.17       14.01      2.28 o
  -4   1  14       55.73       50.38      2.58 o
  -3   1  14       24.47       18.38      1.70 o
  -2   1  14       68.48       63.73      3.14 o
  -1   1  14      145.07      146.21      4.16 o
   0   1  14      113.76      110.78      5.33 o
   1   1  14        0.03        2.83      2.67 o
   2   1  14       22.39       19.29      4.40 o
   3   1  14       25.07       25.50      3.56 o
   4   1  14        8.15        7.06      2.86 o
 -11   2  14        0.11       -1.26      2.67 o
 -10   2  14        2.39        2.51      2.67 o
  -9   2  14        5.85        6.29      2.67 o
  -8   2  14        0.74       -2.29      2.41 o
  -7   2  14       25.20       22.92      3.31 o
  -6   2  14        1.17       -1.67      1.67 o
  -5   2  14        1.85       -0.05      1.65 o
  -4   2  14       16.35       13.20      2.09 o
  -3   2  14        0.74       -1.37      1.37 o
  -2   2  14        0.15        0.00      1.64 o
  -1   2  14        0.83       -0.71      2.03 o
   0   2  14       13.46        8.58      3.46 o
   1   2  14        3.33        0.69      2.83 o
   2   2  14        6.65        2.20      2.67 o
   3   2  14        0.02        1.47      6.29 o
   4   2  14        1.45       -2.67      2.67 o
 -10   3  14       45.09       54.57      4.65 o
  -9   3  14        0.89       -0.31      2.67 o
  -8   3  14       22.62       14.15      3.11 o
  -7   3  14       11.40        7.23      2.67 o
  -6   3  14        3.61        6.64      1.95 o
  -5   3  14        0.02       -0.74      1.52 o
  -4   3  14       41.71       42.72      2.66 o
  -3   3  14       10.18       10.62      1.95 o
  -2   3  14      112.97      104.54      4.17 o
  -1   3  14      123.76      134.77      4.72 o
   0   3  14      199.11      219.78      5.92 o
   1   3  14        2.93        7.01      2.86 o
   2   3  14        0.75        0.79      2.56 o
   3   3  14       42.60       50.30      6.29 o
   4   3  14       15.19       20.75      5.03 o
 -10   4  14        0.85       -2.41      2.41 o
  -9   4  14        0.21       -1.89      2.67 o
  -8   4  14        0.20       -1.57      2.83 o
  -7   4  14       31.25       31.51      3.01 o
  -6   4  14        0.16        0.89      1.71 o
  -5   4  14        2.19       -1.56      1.56 o
  -4   4  14       13.15        8.15      1.95 o
  -3   4  14        1.50       -1.83      1.83 o
  -2   4  14       33.74       28.11      2.77 o
  -1   4  14      133.30      131.50      4.72 o
   0   4  14       10.84       10.15      2.28 o
   1   4  14        6.44       -1.26      3.77 o
   2   4  14      113.46      123.85      8.80 o
   3   4  14       27.07       27.66      5.66 o
  -9   5  14        7.83       10.86      3.31 o
  -8   5  14       29.79       23.55      3.01 o
  -7   5  14        1.41       -2.00      2.55 o
  -6   5  14       14.57       15.04      2.54 o
  -5   5  14       24.93       26.25      3.01 o
  -4   5  14       41.54       39.75      3.13 o
  -3   5  14        1.19       -2.41      2.41 o
  -2   5  14        1.63        3.06      2.03 o
  -1   5  14       39.33       41.49      5.66 o
   0   5  14        0.47        1.26      3.77 o
   1   5  14        0.32       -3.77      3.77 o
   2   5  14       50.56       53.44      6.29 o
   3   5  14       21.56       33.95      6.29 o
  -8   6  14       33.73       32.86      2.22 o
  -7   6  14        2.33       -0.91      2.28 o
  -6   6  14        3.61        1.38      2.28 o
  -5   6  14        3.35        1.06      2.12 o
  -4   6  14       14.65       14.31      3.02 o
  -3   6  14       13.84       15.72      4.40 o
  -2   6  14        0.18       -3.77      3.77 o
  -1   6  14       32.04       38.98      5.66 o
   0   6  14       17.22       21.38      5.03 o
   1   6  14       13.26       13.20      5.03 o
   2   6  14       62.47       73.56      7.54 o
  -7   7  14        0.15       -0.54      2.84 o
  -6   7  14       31.25       32.89      2.41 o
  -5   7  14        0.38       -1.05      1.69 o
  -4   7  14       63.23       55.33      6.92 o
  -3   7  14        8.45       14.46      4.40 o
  -2   7  14       11.26       13.20      4.40 o
  -1   7  14       12.67       11.32      5.03 o
   0   7  14       37.32       42.12      6.29 o
 -10   1  15        0.13       -1.57      2.67 o
  -9   1  15        8.85        5.90      2.86 o
  -8   1  15       20.62       16.24      3.46 o
  -7   1  15        3.49       -2.22      2.22 o
  -6   1  15        9.06       11.95      3.11 o
  -5   1  15        0.08       -1.92      1.92 o
  -4   1  15       10.55       11.54      2.20 o
  -3   1  15        0.05       -0.40      1.71 o
  -2   1  15       15.07       13.91      2.20 o
  -1   1  15        0.14        1.81      2.03 o
   0   1  15        0.43        1.26      2.67 o
   1   1  15        3.17        0.63      2.67 o
   2   1  15       13.58       11.63      3.11 o
   3   1  15        0.20        3.77      2.67 o
 -10   2  15       15.52       18.68      3.56 o
  -9   2  15        0.36        0.63      2.67 o
  -8   2  15        7.97        7.06      2.86 o
  -7   2  15       56.93       51.26      4.45 o
  -6   2  15       12.54       16.29      2.65 o
  -5   2  15      122.24      124.78      4.83 o
  -4   2  15        4.08        1.93      1.95 o
  -3   2  15       46.25       39.71      2.74 o
  -2   2  15       10.61        7.88      2.03 o
  -1   2  15      142.29      132.33      4.72 o
   0   2  15       30.57       27.38      3.56 o
   1   2  15        4.65        0.31      2.67 o
   2   2  15        2.62       -1.57      2.67 o
   3   2  15        0.28        1.69      2.86 o
  -9   3  15        0.47       -2.41      2.41 o
  -8   3  15        0.03       -1.57      2.67 o
  -7   3  15       37.60       31.12      3.13 o
  -6   3  15      161.06      164.26      5.56 o
  -5   3  15        0.01       -1.43      2.12 o
  -4   3  15        2.71        1.82      2.28 o
  -3   3  15        3.87        3.40      1.95 o
  -2   3  15       58.61       47.62      3.27 o
  -1   3  15      161.36      170.70      5.44 o
   0   3  15        3.10        4.40      3.11 o
   1   3  15       19.52       20.99      3.31 o
   2   3  15        4.10        6.92      3.77 o
  -9   4  15        0.00       -2.67      2.67 o
  -8   4  15       16.35       11.71      2.77 o
  -7   4  15       10.75       12.49      2.65 o
  -6   4  15      129.55      150.09      5.44 o
  -5   4  15        2.95        1.23      2.28 o
  -4   4  15        0.07       -1.92      1.92 o
  -3   4  15       14.35       15.35      2.34 o
  -2   4  15       34.59       36.18      3.34 o
  -1   4  15       11.35       14.07      2.65 o
   0   4  15       35.36       41.49      3.93 o
   1   4  15        1.93       -3.77      3.77 o
   2   4  15        5.11        4.40      5.03 o
  -8   5  15       13.88       17.90      2.86 o
  -7   5  15       20.66       26.78      3.13 o
  -6   5  15       15.88       12.96      2.65 o
  -5   5  15        7.68        7.95      2.65 o
  -4   5  15        1.42       -1.98      1.98 o
  -3   5  15        0.36       -2.03      2.03 o
  -2   5  15        1.99       -1.31      2.86 o
  -1   5  15        6.81        4.40      4.40 o
   0   5  15        0.74       -1.26      4.40 o
   1   5  15       20.52       18.86      5.03 o
  -6   6  15        6.88        6.68      2.40 o
  -5   6  15        1.07        1.10      2.12 o
  -4   6  15       55.01       71.04      6.92 o
  -3   6  15       27.63       30.18      5.66 o
  -2   6  15       18.70       23.89      5.66 o
  -1   6  15       16.86       22.00      5.03 o
  -9   0  16       34.32       37.72      6.29 o
  -8   0  16        8.09       10.69      4.40 o
  -7   0  16       70.22       52.81      6.29 o
  -6   0  16       41.84       37.72      5.66 o
  -5   0  16       84.30       87.00      7.23 o
  -4   0  16       21.95       24.10      3.76 o
  -3   0  16       36.48       36.66      3.76 o
  -2   0  16        7.62        6.00      2.86 o
  -1   0  16       17.36       15.09      4.40 o
   0   0  16        0.26        5.03      4.40 o
   1   0  16        4.19        6.29      4.40 o
  -8   1  16        0.55       -2.51      2.67 o
  -7   1  16        0.14       -2.41      2.41 o
  -6   1  16       61.41       59.23      3.96 o
  -5   1  16        2.56        2.66      2.03 o
  -4   1  16        0.61       -1.79      1.79 o
  -3   1  16        0.55       -1.85      1.85 o
  -2   1  16        4.43        5.78      2.11 o
  -1   1  16        8.89       13.82      3.11 o
   0   1  16        4.50        5.97      3.11 o
   1   1  16        0.72       -1.89      2.67 o
  -8   2  16        1.06       -2.22      2.22 o
  -7   2  16        1.52       -1.98      2.28 o
  -6   2  16        0.44        1.54      2.36 o
  -5   2  16        0.02       -1.98      1.98 o
  -4   2  16        0.57       -1.91      1.91 o
  -3   2  16        7.85        6.59      2.27 o
  -2   2  16        3.05        1.38      2.70 o
  -1   2  16       11.65       13.32      2.65 o
   0   2  16        2.82        7.88      3.31 o
   1   2  16       16.51       22.99      3.76 o
  -8   3  16        2.85       -0.81      3.02 o
  -7   3  16       10.17       12.11      2.86 o
  -6   3  16      133.48      151.00      6.84 o
  -5   3  16        0.13       -2.28      2.28 o
  -4   3  16        9.53        6.19      2.27 o
  -3   3  16       19.13       25.64      2.58 o
  -2   3  16        2.51        0.22      2.28 o
  -1   3  16        0.07        3.57      2.40 o
   0   3  16        4.69        3.53      2.86 o
  -7   4  16      126.15      139.57      9.43 o
  -6   4  16       22.20       22.45      3.01 o
  -5   4  16       61.77       73.30      4.47 o
  -4   4  16       29.24       34.97      2.97 o
  -3   4  16       27.95       27.66      3.13 o
  -2   4  16        1.19        3.68      2.28 o
  -1   4  16        2.55        1.11      2.12 o
  -4   5  16       12.36        5.20      3.31 o
  -6   1  17        2.46        2.20      3.56 o
  -5   1  17       33.35       39.26      3.06 o
  -4   1  17        9.24        5.64      2.34 o
  -3   1  17        8.01        6.73      2.27 o
  -2   1  17        9.86       15.74      3.56 o
  -5   2  17        4.77        2.51      3.56 o
  -4   2  17        1.95       -1.57      2.17 o
  -3   2  17        0.04       -3.11      3.11 o
 
